# Supplementary material for: Analysis of intraspecies diversity reveals a subset of highly variable plant immune receptors and predicts their binding sites
Source: Plant Cell. 2021 Jan 25;33(4):998–1015. doi: 10.1093/plcell/koab013 (PMC8226289; doi:10.1093/plcell/koab013)
Supplement: koab013_Supplementary_Data [file koab013_supplementary_data.zip]

Archive with 7 entries (7 files):
- tpc.00673.2020-s02.pdf
- tpc.00673.2020-s03.xlsx
- tpc.00673.2020-s04.xlsx
- tpc.00673.2020-s05.xlsx
- tpc.00673.2020-s06.txt
- tpc.00673.2020-s07.pdf
- tpc.00673.2020-s01.pdf
