# Supplementary material for: Analysis of intraspecies diversity reveals a subset of highly variable plant immune receptors and predicts their binding sites
Source: Plant Cell. 2021 Jan 25;33(4):998–1015. doi: 10.1093/plcell/koab013 (PMC8226289; doi:10.1093/plcell/koab013)
Supplement: koab013_Supplementary_Data [file koab013_supplementary_data.zip › tpc.00673.2020-s03.xlsx]

## Sheet: Supplemental Data Set 1
Supplemental Data. Prigozhin and Krasileva (2021). Analysis of intraspecies diversity reveals a subset of highly variable plant immune receptors and predicts their binding sites. Plant Cell.
Supplemental Data Set 1. Number of NLRs from A. lyrata and C. rubella in the initial NLR clades.
Initial clades of the Arabidopsis NLRome, showing representative genes and numbers of outgroup NLRs placed into these clades using the evolutionary placement algorithm
Initial Clade	Representative Genes	N A. thaliana Col_0	N A. lyrata	N C. rubella	Total Placed
Int10308_65	TAO1	1	1	0	1
Int10374_57		1	3	0	3
Int10431_290	HRG1	5	6	0	6
Int10720_62		1	0	3	3
Int10783_61	RPP28	1	0	0	0
Int10843_54		1	0	0	0
Int10896_72		0	0	0	0
Int10969_308	RPP5, RPP4, SNC1	8	1	3	4
Int11277_60		1	1	0	1
Int11338_270	RPP9, VICTR/ACQOS	5	3	1	4
Int11607_79		0	1	1	2
Int11686_109		1	4	0	4
Int11794_59		1	1	0	1
Int11852_99		2	2	0	2
Int11951_55		1	0	0	0
Int12006_34		0	1	0	1
Int12040_327	SSI4-LIKE	5	7	0	7
Int12367_193	WRR4	3	2	0	2
Int12561_68		1	0	0	0
Int12628_231		4	4	0	4
Int12858_357	RLM1	5	4	0	4
Int13214_238	SOC3/WRR12A	6	5	2	7
Int13451_126		2	4	1	5
Int13577_123	NRG1.1, NRG1.2	2	1	1	2
Int13699_153		3	3	5	8
Int13852_117	ADR1	2	2	2	4
Int13972_43		1	1	1	2
Int14015_300	RPP8, LOV1	5	5	8	13
Int14314_286	RPP7, CW9	10	4	18	22
Int14599_212	RPP13	3	2	1	3
Int14810_60	ZAR1	1	1	1	2
Int14869_51	RPM1	1	1	0	1
Int14919_84		1	3	3	6
Int15003_63	RPS2	1	1	0	1
Int15065_92		2	1	1	2
Int15156_259		4	5	1	6
Int15414_84		2	0	0	0
Int7890_211	RPP39	4	1	7	8
Int7892_202	RPS5	3	3	1	4
Int8095_88		2	1	1	2
Int8182_209		3	2	6	8
Int8392_60		1	0	1	1
Int8453_59		1	0	1	1
Int8516_15		1	0	0	0
Int8532_350	RRS1, RRS1B, CHS3	5	8	4	12
Int8884_18		0	0	3	3
Int8902_61		1	1	0	1
Int8964_62		1	1	1	2
Int9026_48	LAZ5	1	3	0	3
Int9074_57		1	0	0	0
Int9130_42		0	2	0	2
Int9172_55	CSA1	1	1	0	1
Int9227_62		1	1	0	1
Int9289_119	RPS4, RPS4B	2	6	2	8
Int9407_57		1	0	1	1
Int9463_29		1	3	2	5
Int9492_85	RPP2B	1	1	1	2
Int9576_57	DSC1	1	1	1	2
Int9634_54		1	1	1	2
Int9689_34		1	0	0	0
Int9725_95	DSC2	2	0	0	0
Int9820_16		0	0	0	0
Int9836_17		0	0	1	1
Int9854_24		0	0	0	0
Int9878_431	RPP1	6	4	0	4
None		0	4	3	7
