# Supplementary material for: Analysis of intraspecies diversity reveals a subset of highly variable plant immune receptors and predicts their binding sites
Source: Plant Cell. 2021 Jan 25;33(4):998–1015. doi: 10.1093/plcell/koab013 (PMC8226289; doi:10.1093/plcell/koab013)
Supplement: koab013_Supplementary_Data [file koab013_supplementary_data.zip › tpc.00673.2020-s04.xlsx]

## Sheet: Supplemental Data Set 2
Supplemental Data. Prigozhin and Krasileva (2021). Analysis of intraspecies diversity reveals a subset of highly variable plant immune receptors and predicts their binding sites. Plant Cell.
Supplemental Data Set 2. Number of NLRs in the final NLR clades across the 62 A. thaliana ecotypes.
Final clades of Arabidopsis pan-NLRome showing clade membership by ecotype.
Clade	10015	108	1925	5784	5993	6899	6906	6909	6924	6939	6974	6981	7058	7167	7186	7273	7288	7308	7322	7328	7373	7396	7413	7416	9100	9134	9332	9518	9533	9536	9537	9542	9545	9549	9550	9554	9557	9580	9583	9597	9600	9610	9654	9669	9721	9764	9784	9792	9837
Int12040_327_355_R_173_184_R_1	0	0	0	0	0	0	1	0	0	0	0	0	0	0	0	0	0	0	0	0	0	0	0	0	0	0	0	0	0	0	0	0	0	0	0	0	0	0	0	0	0	0	0	0	0	0	0	0	0
Int12628_231_290_R_1	0	0	0	0	0	0	0	0	0	0	0	0	0	0	0	0	0	0	0	0	0	0	0	0	0	0	0	0	0	0	0	0	0	0	0	0	0	0	0	0	0	0	0	0	0	0	0	0	0
Int14314_286_307_R_1	0	0	0	0	0	0	0	0	0	0	0	0	0	0	0	0	0	0	0	0	0	0	0	0	0	0	0	0	0	0	0	0	0	0	0	0	0	0	0	0	1	0	0	0	0	0	0	0	0
Int14314_286_309_R_81_56_R_1	0	0	0	0	0	0	0	0	0	0	0	0	0	0	0	0	0	0	0	0	0	0	0	0	1	0	0	0	0	0	0	0	0	0	0	0	0	0	0	0	0	0	0	0	0	0	0	0	0
Int14919_84_100_L_24_26_R_1	0	0	0	0	0	0	0	0	0	0	0	0	0	0	0	0	0	0	0	0	0	0	0	1	0	0	0	0	0	0	0	0	0	0	0	0	0	0	0	0	0	0	0	0	0	0	0	0	0
Int7890_211_214_R_208_192_R_1	0	0	0	0	0	0	0	0	0	0	0	0	0	0	0	0	0	0	0	0	0	0	0	0	0	0	0	0	0	0	0	0	0	0	0	0	0	0	1	0	0	0	0	0	0	0	0	0	0
Int8182_209_409_R_1	0	0	0	0	0	0	0	0	0	1	0	0	0	0	0	0	0	0	0	0	0	0	0	0	0	0	0	0	0	0	0	0	0	0	0	0	0	0	0	0	0	0	0	0	0	0	0	0	0
Int8532_350_354_R_157_177_R_1	0	0	0	0	0	0	0	0	0	0	0	0	0	1	0	0	0	0	0	0	0	0	0	0	0	0	0	0	0	0	0	0	0	0	0	0	0	0	0	0	0	0	0	0	0	0	0	0	0
Int8532_350_354_R_157_304_R_1	0	0	0	0	1	0	0	0	0	0	0	0	0	0	0	0	0	0	0	0	0	0	0	0	0	0	0	0	0	0	0	0	0	0	0	0	0	0	0	0	0	0	0	0	0	0	0	0	0
Int8964_62_46_R_1	0	0	0	0	1	0	0	0	0	0	0	0	0	0	0	0	0	0	0	0	0	0	0	0	0	0	0	0	0	0	0	0	0	0	0	0	0	0	0	0	0	0	0	0	0	0	0	0	0
Int9289_119_165_R_1	0	0	0	0	0	0	0	0	0	0	0	0	0	1	0	0	0	0	0	0	0	0	0	0	0	0	0	0	0	0	0	0	0	0	0	0	0	0	0	0	0	0	0	0	0	0	0	0	0
Int9725_95_107_L_30_28_R_1	0	0	1	0	0	0	0	0	0	0	0	0	0	0	0	0	0	0	0	0	0	0	0	0	0	0	0	0	0	0	0	0	0	0	0	0	0	0	0	0	0	0	0	0	0	0	0	0	0
Int9836_17_15_R_1	0	0	0	0	0	0	0	0	0	0	0	0	0	0	0	0	0	0	0	0	0	0	0	0	0	0	0	0	0	0	0	0	0	0	0	0	0	0	0	0	0	0	0	0	0	0	0	0	0
Int10969_308_326_R_216_224_R_2	0	0	0	0	0	0	0	0	0	0	0	0	0	0	0	0	0	0	0	0	0	0	0	0	0	0	0	0	0	0	0	0	0	0	0	0	0	0	0	0	0	0	0	0	0	0	1	0	0
Int11338_270_464_R_2	0	0	0	0	0	0	0	0	0	0	0	0	0	0	0	0	0	0	0	0	0	0	0	0	0	0	0	0	0	0	0	0	0	0	0	0	0	0	0	0	0	0	0	0	0	0	0	0	0
Int11607_79_81_L_2	0	0	0	0	0	0	0	0	0	0	0	0	2	0	0	0	0	0	0	0	0	0	0	0	0	0	0	0	0	0	0	0	0	0	0	0	0	0	0	0	0	0	0	0	0	0	0	0	0
Int12858_357_395_R_2	0	0	0	0	0	0	0	0	0	0	0	1	0	0	0	0	0	0	0	0	0	0	0	0	0	0	1	0	0	0	0	0	0	0	0	0	0	0	0	0	0	0	0	0	0	0	0	0	0
Int13214_238_427_R_2	0	0	0	0	0	0	0	0	0	0	0	0	0	0	0	0	0	0	0	0	0	0	0	0	0	0	0	0	0	0	0	0	0	0	0	0	0	1	0	0	0	0	0	0	0	0	0	0	0
Int14314_286_491_R_37_68_R_2	0	0	0	0	0	0	0	0	0	0	0	0	0	0	0	0	1	0	0	0	0	0	0	0	0	1	0	0	0	0	0	0	0	0	0	0	0	0	0	0	0	0	0	0	0	0	0	0	0
Int9130_42_44_L_2	0	0	0	0	0	0	0	0	0	0	0	0	1	0	0	0	0	0	0	0	0	0	0	0	0	0	0	0	0	1	0	0	0	0	0	0	0	0	0	0	0	0	0	0	0	0	0	0	0
Int9878_431_433_L_4_6_L_2	0	0	0	0	0	0	1	0	1	0	0	0	0	0	0	0	0	0	0	0	0	0	0	0	0	0	0	0	0	0	0	0	0	0	0	0	0	0	0	0	0	0	0	0	0	0	0	0	0
Int9878_431_433_L_4_6_R_2	0	0	0	1	0	0	0	0	0	0	0	0	0	0	0	0	0	0	0	0	0	0	0	0	0	0	0	0	0	0	0	0	0	0	0	0	0	0	0	0	0	0	0	1	0	0	0	0	0
Int10896_72_75_L_3	0	0	0	0	0	0	0	0	0	0	0	0	0	0	0	0	0	0	0	0	0	0	0	0	0	0	0	0	0	0	0	1	0	0	0	0	0	0	0	0	0	0	0	0	1	0	0	0	0
Int10969_308_326_R_216_221_R_3	0	0	0	0	0	0	0	0	0	0	0	0	0	0	0	0	0	0	0	0	0	0	0	0	0	0	1	0	0	1	0	0	0	0	0	0	0	0	1	0	0	0	0	0	0	0	0	0	0
Int10969_308_591_R_3	0	0	0	0	0	0	0	0	0	0	1	0	0	0	0	0	0	0	0	0	0	0	0	0	0	0	0	0	0	0	0	0	0	0	0	0	0	0	0	0	0	0	0	0	1	0	0	0	1
Int11686_109_140_R_3	0	0	0	0	0	0	0	0	0	0	0	0	0	0	0	0	0	0	0	0	0	0	0	0	0	0	0	0	0	0	0	0	0	0	0	0	0	0	0	0	1	0	0	0	0	0	0	0	1
Int14314_286_527_R_3	0	0	0	0	0	0	0	0	0	0	0	0	0	0	0	0	0	0	0	0	0	0	1	0	0	0	0	0	0	0	0	0	0	0	0	0	0	0	0	0	0	0	1	0	0	0	0	0	0
Int7890_211_214_L_3	0	0	0	0	0	0	0	0	0	1	0	0	0	0	0	0	0	0	0	0	0	0	0	0	0	0	0	0	0	0	0	0	0	0	0	0	0	0	0	0	0	0	0	1	0	0	0	0	0
Int8182_209_411_R_3	0	0	0	0	0	0	0	0	0	0	0	0	0	0	0	0	0	0	0	0	0	0	0	0	0	1	0	0	0	0	0	0	1	0	0	0	0	1	0	0	0	0	0	0	0	0	0	0	0
Int9878_431_855_R_3	0	0	0	0	0	0	1	0	1	0	0	0	0	0	0	0	0	0	0	0	0	0	0	0	0	0	0	0	0	0	0	0	0	0	0	0	0	0	0	0	0	0	0	1	0	0	0	0	0
Int11686_109_213_R_4	0	0	0	0	0	0	0	0	0	0	0	0	0	0	1	0	0	0	0	0	0	0	0	0	0	0	0	0	0	0	0	0	0	0	0	0	0	0	0	0	0	1	0	0	0	0	1	0	0
Int12040_327_355_R_173_185_R_4	0	0	0	1	0	0	0	0	0	0	0	0	1	0	0	0	0	0	0	1	0	0	0	0	1	0	0	0	0	0	0	0	0	0	0	0	0	0	0	0	0	0	0	0	0	0	0	0	0
Int12858_357_680_R_4	0	0	0	0	0	0	0	0	0	0	0	0	0	0	0	0	0	0	0	0	0	0	0	0	0	0	0	1	0	0	0	0	0	0	0	0	1	0	1	0	0	0	0	0	0	0	0	0	0
Int14314_286_405_R_4	1	0	0	0	0	0	0	0	0	0	0	0	1	0	0	0	0	0	0	1	0	0	0	0	0	0	0	0	0	0	0	0	0	0	0	0	0	0	0	1	0	0	0	0	0	0	0	0	0
Int14314_286_406_R_4	0	0	0	0	0	0	0	0	1	0	0	0	0	0	0	0	0	0	0	0	0	0	0	0	0	0	0	0	1	0	0	0	0	0	0	0	0	0	0	0	1	0	0	0	1	0	0	0	0
Int15156_259_263_L_4	0	0	0	0	0	0	0	0	0	0	0	0	0	0	0	0	0	0	0	0	0	0	0	0	0	0	0	0	1	0	0	0	0	1	0	0	0	0	0	0	0	0	0	0	0	0	0	0	0
Int15156_259_265_R_4	0	0	0	0	0	0	0	0	0	0	0	0	0	0	0	0	0	0	0	0	0	0	0	0	0	0	0	0	0	0	0	0	1	0	0	0	0	0	1	0	0	0	0	0	0	0	0	0	1
Int15414_84_106_R_4	0	0	0	2	0	0	0	0	0	0	0	0	0	0	0	0	0	0	0	0	0	0	2	0	0	0	0	0	0	0	0	0	0	0	0	0	0	0	0	0	0	0	0	0	0	0	0	0	0
Int10969_308_326_R_216_310_R_48_89_R_5	0	0	0	0	0	0	1	1	0	0	0	0	0	0	1	0	0	0	0	0	0	0	0	0	1	0	0	0	0	0	0	0	0	0	0	0	0	0	0	0	0	0	0	0	0	0	0	0	0
Int11338_270_468_R_64_123_R_5	0	0	0	0	0	0	0	0	1	0	0	0	0	0	0	0	0	0	0	1	0	0	0	0	1	0	0	0	0	0	0	0	0	0	0	0	0	0	0	0	0	0	1	1	0	0	0	0	0
Int12040_327_355_L_98_126_R_5	0	0	0	0	0	0	0	0	0	0	1	0	0	1	0	0	0	0	1	0	0	0	0	0	0	0	0	0	0	0	1	0	0	0	0	0	0	0	0	0	0	0	0	0	0	0	0	1	0
Int14919_84_100_L_24_28_R_5	0	0	0	0	0	0	0	0	0	0	0	0	0	0	0	0	0	0	0	0	0	0	0	0	1	1	0	0	1	0	0	0	0	0	0	0	0	0	0	1	0	0	0	0	0	0	0	0	0
Int8182_209_413_R_5	0	0	0	0	0	0	0	0	0	0	0	0	0	0	0	1	0	0	1	0	0	0	0	0	0	0	0	0	0	0	0	0	0	0	0	0	0	0	0	0	0	1	0	0	0	0	0	0	0
Int8532_350_354_L_5	0	0	1	0	0	0	0	0	0	0	0	0	0	0	0	0	0	0	0	0	0	0	0	1	0	0	0	0	0	0	0	0	0	0	0	0	0	0	0	0	0	0	1	0	1	0	0	0	0
Int11852_99_125_R_6	0	0	0	0	0	0	0	0	0	0	0	0	0	0	0	0	0	0	0	0	0	0	0	0	0	0	0	0	1	1	0	1	0	0	0	0	0	0	0	0	0	0	0	0	0	0	0	0	0
Int13214_238_428_R_6	1	0	1	0	0	0	0	0	0	0	0	0	0	0	0	0	0	0	0	0	0	0	0	0	0	0	0	0	0	0	0	0	0	0	1	0	0	0	0	0	0	0	0	1	1	0	0	0	0
Int8182_209_404_R_6	0	0	0	0	0	0	0	0	0	0	0	0	0	0	0	1	0	0	1	0	1	0	0	0	0	0	0	0	0	0	0	0	0	0	0	0	0	0	0	0	0	1	0	0	0	0	0	0	0
Int8532_350_354_R_157_171_R_6	0	0	1	0	0	0	0	0	0	0	0	0	0	0	0	0	0	0	0	0	0	0	0	0	0	0	0	0	0	0	0	0	1	0	0	0	0	0	1	0	1	1	0	0	0	0	0	0	0
Int11338_270_358_R_7	0	0	0	0	0	0	0	0	0	0	0	0	0	0	0	0	0	0	0	0	0	0	0	0	0	0	0	0	1	0	0	0	1	0	1	1	0	0	0	0	0	0	0	0	3	0	0	0	0
Int13214_238_399_R_7	0	0	0	0	0	0	0	0	0	0	0	0	1	0	0	0	0	1	0	1	0	1	0	0	0	0	0	0	0	0	0	0	0	0	1	0	0	0	0	0	0	0	0	0	0	0	0	0	0
Int14314_286_491_R_37_42_R_7	0	0	0	1	0	0	0	0	0	0	0	1	0	0	0	0	0	0	0	0	0	0	0	0	1	0	1	0	0	0	0	0	0	0	0	0	0	0	0	0	0	1	0	0	0	0	0	0	1
Int14919_84_100_L_24_26_L_7	0	0	0	0	0	0	0	0	0	0	0	0	0	0	0	0	0	0	0	1	0	0	1	0	0	0	0	0	0	0	0	0	0	0	0	0	0	1	0	0	0	0	0	0	1	0	0	0	0
Int15156_259_312_R_7	0	0	1	0	0	0	0	1	0	0	0	0	0	0	0	0	0	0	0	0	0	0	0	0	0	0	0	1	0	0	0	0	0	0	0	0	0	0	0	0	0	0	0	0	0	0	1	0	0
Int8532_350_562_R_7	0	0	0	0	0	0	0	0	0	0	0	0	0	0	0	0	0	0	0	1	0	0	1	0	0	0	0	0	0	0	0	0	0	0	0	0	0	0	1	0	0	0	0	1	0	0	0	0	0
Int10374_57_106_R_8	0	0	0	0	0	0	1	0	0	0	0	0	0	0	0	0	0	0	0	0	0	0	0	0	0	0	0	0	0	0	0	0	0	1	0	1	0	0	0	0	1	0	0	0	0	0	0	0	0
Int12858_357_387_R_8	0	0	1	0	0	0	0	0	1	0	0	0	1	0	0	0	0	0	0	0	0	0	0	0	1	1	0	0	0	0	0	0	0	0	0	0	0	0	0	0	0	0	0	0	1	0	0	0	0
Int13699_153_161_L_8	0	0	0	0	0	0	0	0	0	0	0	0	0	0	0	0	0	0	0	0	0	0	0	0	0	0	1	1	1	0	0	1	0	0	0	0	1	1	0	0	1	0	0	0	0	0	0	0	0
Int8532_350_354_R_157_305_R_8	0	0	0	0	0	0	0	0	0	0	1	0	0	0	1	1	0	0	0	0	0	1	1	0	0	0	0	0	0	0	0	0	0	0	0	0	0	0	0	0	0	0	0	0	0	0	1	0	0
Int12858_357_407_R_9	0	1	0	0	0	0	0	0	0	0	0	0	0	0	0	0	0	0	0	0	0	1	1	0	0	0	0	0	0	0	0	1	0	0	1	0	0	0	0	1	0	0	0	0	0	0	0	0	0
Int14314_286_491_R_37_42_L_9	0	0	0	1	0	0	0	0	0	0	1	1	0	0	0	0	0	0	0	0	0	0	0	0	1	0	1	0	0	0	0	1	0	0	0	0	0	0	0	0	1	0	0	0	0	0	0	0	1
Int8182_209_218_L_9	0	0	0	0	0	0	0	0	0	0	0	0	0	0	0	0	0	0	0	1	0	0	1	0	0	0	0	0	0	0	0	0	0	0	0	1	0	0	0	0	1	0	1	0	1	0	1	0	1
Int9026_48_57_L_9	0	0	0	0	0	0	0	0	1	0	0	0	0	0	0	1	0	0	0	0	0	0	0	0	0	0	0	0	0	0	0	0	0	1	0	0	1	0	0	0	0	0	0	0	0	1	0	0	0
Int9878_431_496_R_9	0	0	0	0	0	1	0	0	0	1	0	0	0	1	0	0	0	0	0	0	0	0	0	0	0	0	0	0	0	0	0	0	0	0	0	0	0	0	0	0	0	1	1	0	0	0	0	0	0
Int11338_270_362_R_45_53_L_11	0	0	1	0	0	1	0	1	0	0	0	0	0	1	0	1	0	0	0	0	0	0	0	0	0	0	0	0	1	0	0	0	1	0	0	0	1	0	0	0	0	0	0	0	0	0	0	0	0
Int12858_357_397_R_10	0	0	1	0	0	0	0	0	1	0	0	0	1	0	0	1	0	0	0	0	0	0	0	1	1	1	0	0	0	0	0	0	0	0	0	0	0	0	0	0	0	0	0	0	1	0	0	0	0
Int9463_29_33_L_10	0	0	0	1	0	0	0	1	0	0	0	0	0	1	0	0	0	0	0	0	0	1	1	1	0	0	0	0	0	0	0	0	0	0	0	0	0	0	0	0	0	1	0	0	1	0	1	0	0
Int10969_308_326_R_216_221_L_11	0	0	0	0	0	0	1	0	0	1	1	0	0	0	2	0	1	1	0	0	0	1	0	0	0	0	0	0	0	0	0	0	0	0	1	0	0	0	0	0	0	0	1	0	0	0	0	0	0
Int12040_327_356_R_12	0	0	0	0	0	0	0	0	0	0	0	1	0	0	0	0	0	0	0	1	0	0	0	0	0	0	0	0	0	1	0	1	0	0	1	1	0	0	0	0	1	0	0	0	0	0	0	0	1
Int14919_84_100_L_24_32_R_11	0	0	0	0	0	1	1	0	0	1	0	0	0	0	0	0	0	0	0	0	0	1	1	0	0	0	0	0	0	0	0	0	1	0	0	0	0	0	0	0	0	0	1	0	1	1	0	1	0
Int15065_92_136_R_11	0	0	0	0	0	0	0	0	0	0	0	0	0	0	0	0	0	0	0	0	0	0	1	0	0	1	0	0	0	0	0	0	1	0	0	1	0	0	0	0	0	0	0	0	0	0	1	0	1
Int8182_209_263_R_142_146_L_11	0	0	0	0	1	1	1	1	0	0	1	0	0	0	0	0	0	0	0	0	0	0	0	0	0	0	0	0	0	0	0	0	0	0	0	1	0	0	0	0	0	0	0	0	0	1	0	0	0
Int9854_24_37_R_11	0	1	0	0	0	1	0	0	0	0	0	0	0	0	0	0	1	0	0	1	0	0	1	0	0	0	0	0	0	1	0	0	0	0	0	1	1	0	0	0	0	1	0	0	0	0	1	1	0
Int9854_24_36_L_12	0	1	0	0	0	1	0	0	1	0	0	0	0	0	0	0	1	0	0	0	0	0	0	0	0	0	0	0	0	1	0	0	0	1	0	1	1	0	0	0	0	0	1	0	0	0	1	1	0
Int12628_231_278_R_13	0	0	0	0	1	0	0	0	1	0	0	0	0	0	0	0	1	0	0	0	0	0	1	0	1	1	1	0	1	0	0	0	0	0	0	0	0	1	0	0	0	0	1	1	0	1	0	0	0
Int13214_238_275_R_14	0	0	1	0	0	0	1	1	0	0	0	0	0	0	0	0	0	0	0	1	0	0	0	0	0	0	0	1	0	1	1	0	0	0	0	1	0	0	0	1	0	0	1	0	0	0	0	0	0
Int8532_350_354_R_157_170_L_14	1	1	0	0	1	0	0	0	0	0	1	1	0	0	0	1	0	0	0	0	0	0	1	0	1	1	1	0	0	0	0	0	0	0	1	0	0	0	0	0	0	0	0	1	0	0	0	0	0
Int8532_350_545_R_17	1	0	0	0	0	1	1	0	0	0	0	1	0	0	0	0	1	1	0	0	0	0	0	0	0	1	1	0	1	1	0	0	1	0	0	0	0	0	0	0	0	1	0	0	0	0	0	0	0
Int10896_72_129_R_15	0	1	1	1	0	0	0	0	1	0	0	0	0	0	0	0	0	0	0	1	0	0	0	0	1	0	0	0	0	1	1	0	0	1	1	0	1	0	0	1	0	1	0	0	1	0	0	0	0
Int8516_15_NS_N_15	0	1	0	0	0	1	0	1	0	1	0	0	0	1	0	0	0	1	1	0	0	0	0	1	0	0	0	0	0	0	1	0	0	0	0	0	0	0	0	0	0	0	0	0	1	1	1	0	0
Int14314_286_531_R_16	1	0	1	0	0	0	0	0	0	1	1	0	1	0	0	0	0	1	0	0	0	1	0	0	0	0	0	1	1	0	0	0	0	1	0	0	0	0	0	1	0	0	0	1	0	0	0	0	0
Int14599_212_273_R_16	0	0	0	0	0	0	0	0	1	0	0	0	0	0	0	0	0	0	1	1	0	1	1	0	1	0	0	1	0	1	0	0	0	0	1	0	1	0	0	1	1	1	0	0	0	0	0	0	0
Int9820_16_NS_N_16	0	0	0	0	0	0	0	0	1	1	1	0	0	0	0	0	0	0	0	1	1	0	1	0	0	0	0	0	0	0	0	0	0	0	0	1	0	1	0	0	0	0	0	0	0	0	1	1	0
Int11338_270_362_R_45_54_R_17	0	0	0	0	1	0	0	0	0	0	0	0	0	0	0	0	0	0	0	1	0	0	0	0	0	0	1	0	1	1	0	1	1	0	0	1	0	1	0	1	0	0	0	1	0	0	0	0	0
Int11338_270_362_R_45_70_R_17	0	0	0	0	1	0	1	0	0	1	0	0	0	0	0	0	0	0	0	1	1	0	0	0	0	1	0	1	0	0	1	0	0	0	0	1	1	0	0	0	0	0	0	1	1	1	1	0	1
Int12006_34_36_L_17	0	0	1	0	0	0	0	0	0	1	0	0	0	0	0	0	0	0	0	0	0	0	0	0	0	0	0	1	0	0	0	1	1	1	0	1	0	1	0	0	0	1	0	0	0	0	0	0	1
Int12006_34_36_R_17	0	0	1	0	0	0	0	0	0	1	0	0	0	0	0	0	0	0	0	0	0	0	0	0	0	0	0	1	0	0	0	1	1	0	0	1	0	1	0	0	1	1	0	0	0	0	0	0	1
Int14015_300_357_R_17	0	0	0	1	0	0	0	0	0	0	0	0	1	0	0	1	0	0	0	0	1	1	0	0	0	0	0	1	1	1	0	0	1	1	0	0	0	0	0	0	0	0	0	1	0	0	0	0	1
Int8532_350_569_R_17	0	1	0	1	0	1	0	0	1	0	1	0	0	0	0	0	0	0	0	1	0	0	0	0	0	0	1	1	0	0	0	0	0	0	1	0	1	0	1	0	1	1	1	0	0	0	0	0	0
Int8884_18_NS_N_18	1	1	1	0	0	0	1	0	1	0	0	0	0	0	0	0	0	0	0	1	1	1	1	0	1	1	0	0	0	1	1	0	0	0	0	0	0	0	0	0	0	1	1	1	1	0	0	1	0
Int10969_308_572_R_19	0	1	0	0	0	1	1	0	0	1	1	0	0	0	1	1	0	0	0	0	0	0	0	1	1	1	0	0	0	0	0	0	0	0	2	1	1	0	0	0	1	0	0	0	2	1	0	0	0
Int11686_109_142_R_19	0	1	1	0	1	1	0	0	0	0	0	1	0	0	1	1	0	0	0	0	1	0	1	1	0	0	0	0	1	0	0	0	0	0	0	0	0	0	0	1	0	0	0	1	0	1	1	1	0
Int12040_327_355_R_173_189_R_126_199_R_19	0	0	0	0	0	0	0	0	0	0	0	0	0	0	0	0	0	0	0	0	0	1	0	0	0	0	1	1	0	1	0	1	1	1	0	1	0	0	1	0	0	0	0	1	1	0	0	0	1
Int12858_357_484_R_19	0	0	0	0	0	0	1	0	0	1	1	0	0	0	1	0	1	1	0	1	0	1	0	0	0	0	0	0	0	0	0	1	0	0	0	0	1	0	1	1	0	1	0	0	0	1	0	1	0
Int12858_357_605_R_19	0	0	0	0	0	0	1	0	0	0	0	1	0	0	0	0	1	1	0	0	0	0	0	0	0	0	0	0	1	1	0	1	1	1	1	1	1	0	1	0	1	1	0	0	1	0	0	0	0
Int14314_286_491_R_37_49_R_19	0	1	0	0	1	1	0	0	1	0	0	0	1	1	1	0	0	1	0	0	0	1	0	1	0	0	0	0	0	1	0	0	0	1	0	1	1	0	0	0	0	0	0	0	0	0	0	0	0
Int9463_29_33_R_19	1	1	1	0	0	0	1	0	1	0	0	0	0	0	0	0	0	0	0	1	1	1	1	0	1	1	0	0	0	1	1	0	0	0	0	0	0	0	0	0	0	1	1	1	1	0	1	1	0
Int9492_85_106_R_63_79_R_19	0	0	0	0	0	0	1	0	0	0	0	1	0	0	0	0	0	0	0	1	1	0	1	0	0	0	0	0	1	1	1	1	1	0	1	1	1	1	0	0	0	1	0	0	0	1	0	0	1
Int13214_238_456_R_20	0	1	0	0	0	0	0	1	0	0	0	1	0	0	0	1	0	0	0	0	0	0	0	0	0	1	0	0	1	0	1	0	1	0	0	1	1	0	0	1	0	1	1	0	0	0	0	0	0
Int9492_85_106_R_63_78_L_20	1	0	0	0	0	1	0	1	0	1	1	0	0	0	1	0	1	1	0	0	0	1	0	0	1	1	0	0	0	0	0	0	0	0	0	0	0	0	1	1	0	0	0	0	0	0	0	0	0
Int13451_126_147_L_21	1	0	0	0	0	1	1	0	0	0	0	1	0	0	0	0	1	0	1	0	1	1	1	0	1	0	0	0	0	0	0	0	0	0	0	0	1	1	0	0	0	0	1	0	0	0	1	0	0
Int8095_88_99_L_21	1	0	1	0	0	0	0	1	0	0	0	1	1	0	1	1	1	0	0	0	1	0	1	1	1	1	0	0	0	0	0	0	1	0	0	0	0	0	0	0	0	1	1	1	0	0	1	0	0
Int13214_238_405_R_23	0	1	0	0	0	0	0	1	0	0	0	1	0	0	0	1	0	0	0	1	0	0	0	0	0	1	0	0	1	0	1	0	1	1	0	1	1	0	0	1	0	1	1	0	0	0	0	0	0
Int15414_84_105_L_22	0	0	0	0	0	0	0	1	1	1	0	0	1	0	0	0	0	1	0	1	0	1	0	0	0	0	1	0	1	0	1	0	0	1	0	0	0	1	0	1	1	0	1	0	0	0	1	1	1
Int9492_85_106_L_22	0	1	1	1	1	0	0	0	1	0	0	0	1	1	0	0	0	0	1	0	0	0	0	1	0	0	1	1	0	0	0	0	0	1	0	0	0	0	1	1	1	0	1	0	1	0	0	0	0
Int14314_286_345_R_23	0	0	1	1	0	0	1	1	1	0	0	0	1	0	0	0	1	0	0	1	0	0	0	0	1	0	1	0	0	1	0	0	0	0	1	0	1	1	0	1	0	1	1	0	0	0	0	1	0
Int9172_55_74_L_23	1	1	1	0	1	0	0	0	0	0	1	1	1	1	0	1	0	0	1	0	0	1	0	0	1	1	1	0	0	1	0	0	1	0	1	0	0	0	0	1	1	1	0	1	0	0	0	0	0
Int13699_153_282_R_24	0	0	0	0	0	0	0	1	0	0	0	0	1	1	0	1	1	1	0	0	0	0	0	0	1	0	0	1	1	0	1	0	1	1	1	0	0	1	0	0	1	0	1	0	0	1	1	0	0
Int15065_92_113_R_24	0	0	1	1	0	1	0	1	0	0	1	1	0	1	1	1	0	0	1	0	0	0	0	0	0	1	1	1	0	1	0	0	0	0	0	1	1	0	0	1	1	0	0	0	0	0	1	1	0
Int9492_85_106_R_63_78_R_24	0	1	1	1	1	0	0	0	1	0	0	0	1	1	0	1	0	0	0	0	0	0	0	1	0	0	1	1	0	0	0	0	0	1	0	0	0	0	0	1	1	0	1	1	1	0	1	1	0
Int12367_193_208_L_25	0	1	0	0	1	1	1	1	0	1	1	1	0	1	0	0	0	1	0	0	1	0	1	0	1	0	0	0	0	0	0	0	0	0	0	0	0	0	1	1	1	0	0	0	0	1	1	1	0
Int10896_72_76_R_26	0	0	0	0	0	1	0	0	0	0	0	0	0	1	1	0	0	0	1	0	0	1	0	1	0	0	1	1	1	0	0	0	1	0	0	1	0	1	0	0	1	0	1	1	0	0	0	1	1
Int9407_57_79_L_26	0	1	1	1	1	0	0	0	1	0	0	0	1	0	0	0	0	0	1	0	0	0	0	1	0	0	0	1	1	1	1	1	0	1	1	1	1	1	0	1	1	1	1	0	1	1	0	0	1
Int10431_290_546_R_27	0	1	0	0	0	0	1	0	0	0	0	1	0	0	0	1	1	1	0	0	0	0	0	0	1	0	1	1	1	1	1	0	1	0	1	1	0	1	0	1	1	1	0	0	0	0	0	0	1
Int12858_357_458_R_27	1	0	1	0	1	0	0	0	1	0	0	0	1	1	0	1	0	0	1	0	1	0	0	1	1	1	0	1	1	1	1	0	1	0	0	1	0	1	0	0	1	0	0	1	1	0	1	0	1
Int10896_72_102_R_28	0	1	1	1	1	0	1	1	1	1	1	0	1	0	0	1	1	0	0	0	0	0	0	0	1	1	0	0	0	0	1	1	0	1	1	0	1	0	0	1	0	1	0	0	1	1	1	0	0
Int15065_92_111_L_28	0	0	1	1	0	1	0	1	0	0	1	1	0	0	0	1	0	0	1	0	0	0	0	0	0	1	1	1	1	1	0	1	0	1	0	1	1	0	0	1	1	0	0	0	0	0	1	1	0
Int11686_109_137_L_29	0	0	1	1	1	0	1	0	0	0	1	0	1	0	0	1	0	0	0	1	0	0	1	0	1	1	0	1	1	0	0	1	0	0	1	1	1	1	0	1	1	1	1	1	0	0	0	1	0
Int12367_193_347_R_29	0	1	0	1	0	0	1	0	1	0	0	1	1	0	1	1	1	0	0	0	0	0	1	0	0	1	1	0	1	0	1	1	1	0	0	0	1	1	1	0	1	0	1	0	0	1	0	0	1
Int12858_357_385_L_29	1	0	0	1	1	1	1	1	0	0	1	1	0	1	0	0	0	0	1	1	1	1	0	0	0	0	1	1	0	1	0	1	0	0	1	0	0	0	0	1	0	0	0	1	0	1	1	1	0
Int14599_212_241_L_29	1	0	0	0	1	0	0	0	1	1	1	1	1	0	1	1	0	0	1	0	1	1	1	0	1	1	0	1	1	1	0	0	0	1	0	0	1	1	0	0	1	0	1	0	0	1	1	0	0
Int14599_212_244_R_29	1	0	0	0	1	1	0	0	1	1	1	1	1	0	1	1	0	0	1	0	1	0	1	0	1	1	0	1	1	1	0	0	0	1	0	0	1	1	0	0	1	0	1	0	0	1	1	0	0
Int15065_92_146_R_29	1	1	0	0	1	0	1	0	1	1	0	0	0	0	0	0	1	1	0	1	1	1	1	0	1	0	0	0	0	0	1	0	1	0	1	0	0	1	1	0	0	1	1	1	1	0	0	0	1
Int9725_95_107_L_30_28_L_29	0	1	0	0	0	0	1	1	0	1	0	0	0	1	0	1	0	0	1	0	0	1	0	1	0	0	1	0	1	0	1	0	1	0	0	1	0	1	1	1	1	1	1	1	1	0	1	0	0
Int9878_431_505_R_29	0	0	1	0	0	1	1	0	0	1	0	0	1	1	0	1	0	0	2	0	1	0	0	1	1	0	0	0	0	1	0	0	0	0	1	1	0	0	0	0	0	1	1	1	0	0	1	1	0
Int12858_357_683_R_30	1	0	1	0	1	1	0	0	1	1	1	0	1	1	0	1	1	0	1	0	0	0	0	1	1	1	0	1	0	1	0	0	0	1	0	1	0	0	0	0	0	0	0	1	1	1	0	1	1
Int9407_57_79_R_31	1	0	0	0	0	1	1	1	0	1	1	1	0	0	1	0	1	1	0	1	0	1	1	0	1	1	0	0	0	0	0	0	0	0	0	0	0	0	1	0	0	0	0	1	0	0	1	1	0
Int10969_308_327_R_31	0	1	1	0	1	1	0	1	1	0	0	2	0	1	1	1	0	0	0	0	1	0	0	1	1	0	0	0	0	0	0	0	1	0	2	1	0	0	0	1	0	0	1	0	0	1	4	0	0
Int13214_238_270_L_32	1	1	1	0	1	0	0	1	1	1	0	1	1	1	0	1	0	0	1	1	1	1	1	0	0	1	0	1	0	0	1	0	0	0	0	1	0	0	0	1	0	1	0	1	1	0	1	1	1
Int8532_350_377_R_32	0	0	0	1	0	1	1	1	1	1	0	0	0	0	0	0	1	1	0	1	0	0	0	0	0	0	0	1	1	0	1	1	0	1	0	1	1	1	0	0	0	0	1	0	1	0	1	1	1
Int9172_55_74_R_32	0	0	0	1	0	1	1	1	1	1	0	0	0	0	0	0	1	1	0	1	1	0	0	0	0	0	0	1	1	0	1	1	0	1	0	1	1	1	0	0	0	0	1	0	1	0	1	1	1
Int10431_290_457_R_33	0	1	0	1	1	1	1	0	1	0	1	1	1	1	0	1	1	1	1	1	1	1	1	1	1	0	2	0	0	0	0	0	1	0	0	0	0	0	0	0	0	1	1	0	1	0	1	1	0
Int11852_99_124_L_34	1	1	0	1	1	1	0	1	1	0	0	1	1	0	1	1	0	1	0	0	1	1	1	1	1	1	0	0	0	1	1	0	0	0	1	0	1	0	0	1	0	0	1	1	1	0	1	1	0
Int14314_286_312_R_34	1	1	0	0	0	1	0	1	0	1	1	1	0	1	1	1	0	1	1	0	1	1	1	0	0	1	0	0	1	0	1	1	1	0	0	1	1	0	0	0	1	0	0	1	1	1	0	0	1
Int14599_212_390_R_34	0	1	1	1	0	0	1	1	0	0	0	0	0	1	0	0	0	1	0	1	0	0	0	1	0	0	3	0	0	0	1	1	1	0	1	1	0	0	1	1	0	1	0	1	1	0	0	1	1
Int9689_34_NS_N_34	1	0	1	1	0	1	1	1	1	0	0	1	1	1	1	0	1	1	1	1	1	0	0	1	1	0	1	0	0	0	1	0	0	0	1	1	0	1	1	1	0	0	1	0	1	0	0	1	0
Int12367_193_259_R_35	0	1	1	1	0	0	1	0	1	1	0	0	1	0	1	1	1	0	1	0	0	1	1	1	0	1	1	0	1	0	1	1	1	0	0	0	1	1	1	0	1	0	1	1	0	1	0	0	1
Int12040_327_355_L_98_126_L_36	1	1	1	0	0	1	1	0	1	0	0	1	1	0	0	0	1	1	0	1	1	1	0	1	0	1	1	1	1	1	0	1	1	0	0	1	0	1	0	1	1	0	1	0	1	0	0	0	0
Int7892_202_209_R_37	1	1	1	0	1	1	1	1	1	0	1	1	1	1	1	1	0	1	1	0	0	1	0	1	1	1	0	1	0	1	0	0	0	0	0	0	0	1	0	1	0	1	1	0	0	1	0	1	0
Int11607_79_81_R_37	1	0	0	1	0	0	1	0	0	1	1	0	0	1	0	0	1	1	1	1	0	1	0	0	0	1	1	1	0	0	1	1	1	1	1	1	1	1	1	0	2	1	1	0	1	0	0	0	0
Int13451_126_147_R_39	0	1	1	1	1	0	0	1	1	1	1	0	0	1	1	1	0	1	0	0	0	0	0	0	0	1	1	1	1	1	0	1	1	1	1	1	0	1	1	1	1	1	0	1	1	1	0	0	0
Int14314_286_368_R_37	0	1	1	1	0	1	1	1	1	0	0	1	1	0	1	0	1	1	0	0	1	0	1	1	1	1	0	0	0	1	0	0	0	0	1	1	1	1	0	1	0	1	0	1	0	1	0	1	1
Int10969_308_325_L_38	0	1	0	1	1	1	1	1	0	1	1	0	1	1	0	0	1	1	1	1	1	1	1	1	1	0	1	1	0	1	0	0	0	0	1	0	1	1	0	1	0	0	1	1	1	1	1	0	0
Int15156_259_362_R_156_181_L_38	0	0	1	0	0	1	1	1	1	0	0	0	1	1	1	1	1	1	1	0	0	0	0	1	1	1	1	0	1	1	1	1	1	0	1	1	1	1	0	1	0	1	0	1	0	1	0	0	1
Int9026_48_57_R_39	1	1	1	0	1	0	1	1	0	0	1	1	1	0	0	0	0	1	0	1	1	1	1	1	1	1	1	1	1	1	1	0	0	0	1	0	0	2	0	1	0	1	1	1	1	0	1	0	0
Int11607_79_82_R_40	1	1	1	1	1	1	1	0	1	1	1	0	0	1	1	0	0	1	1	1	1	1	1	0	0	0	1	0	0	1	1	1	1	1	0	0	1	1	0	1	0	1	0	1	1	1	0	1	0
Int12858_357_566_R_40	1	1	1	1	0	1	0	1	1	0	1	0	1	1	0	1	0	0	1	1	1	1	1	1	1	1	1	1	0	0	1	0	0	0	0	0	0	1	0	1	0	0	1	1	0	1	1	1	1
Int9130_42_44_R_40	1	1	1	0	0	1	1	0	1	1	1	1	0	0	0	0	1	1	1	1	1	0	1	1	0	1	1	1	1	0	1	1	0	0	1	0	1	1	1	1	0	1	1	1	1	0	0	1	1
Int10969_308_326_R_216_310_R_48_89_L_43	1	0	0	1	0	0	1	1	0	3	0	0	0	1	1	1	0	0	1	0	1	0	1	0	3	1	1	1	0	1	1	0	0	1	1	0	1	1	1	1	1	0	1	0	2	1	1	1	0
Int12040_327_355_R_173_184_L_42	0	0	1	1	1	1	0	1	1	1	0	1	0	1	0	0	0	0	0	0	1	0	1	1	1	0	1	1	0	1	0	1	1	1	1	1	1	0	1	1	1	1	1	0	1	0	1	1	1
Int12858_357_415_R_42	1	0	0	1	1	1	1	1	0	1	1	1	0	1	0	0	1	1	1	1	1	0	0	0	0	0	1	1	1	1	1	0	1	1	0	1	1	1	1	0	1	1	0	1	0	1	1	1	1
Int13972_43_NS_N_43	1	1	1	1	0	0	1	0	0	0	0	1	1	1	1	0	1	1	1	1	1	0	1	1	1	1	1	0	0	0	1	0	1	1	1	1	1	1	0	1	1	1	0	1	1	1	1	1	0
Int15156_259_269_R_43	1	1	0	1	1	1	1	0	1	1	1	1	1	0	1	1	1	1	0	1	1	1	1	1	0	1	1	0	0	1	0	1	1	0	1	1	1	1	0	1	1	1	0	1	1	1	0	1	1
Int8182_209_221_R_43	1	1	1	1	3	4	1	1	0	3	0	0	2	1	1	1	1	0	1	1	1	0	0	0	1	0	0	0	0	0	0	0	0	0	1	1	0	0	0	1	0	0	0	1	1	1	1	2	1
Int12040_327_499_R_44	1	1	1	1	1	1	0	1	1	1	1	0	1	1	1	1	0	0	1	0	1	1	0	0	1	1	1	0	1	0	1	0	1	1	0	0	1	1	0	1	0	1	1	1	1	1	1	1	0
Int15156_259_318_R_45	1	1	1	1	0	0	1	0	0	1	1	1	1	0	0	1	1	1	1	0	1	1	1	1	1	0	1	1	0	0	1	1	0	1	1	1	0	0	1	1	1	1	1	1	1	1	1	1	1
Int14015_300_374_R_46	0	1	1	1	1	0	1	1	0	1	0	0	1	1	0	1	1	1	0	1	1	1	0	1	1	0	1	1	1	1	1	1	1	0	1	1	1	1	0	1	1	0	1	0	1	1	1	1	1
Int14314_286_307_L_46	1	1	1	1	1	1	1	1	0	1	1	0	0	1	0	1	1	1	1	1	1	1	1	1	1	0	1	1	1	1	1	0	1	0	1	1	1	1	0	1	1	0	0	1	0	0	1	1	1
Int10374_57_106_L_49	1	1	1	0	1	1	0	1	0	1	1	1	1	1	1	1	1	1	1	1	0	1	1	1	1	1	0	1	1	1	1	1	1	0	1	0	1	1	1	1	0	1	1	1	1	1	1	1	1
Int12040_327_355_L_98_131_R_57	1	1	0	1	1	1	0	2	1	0	0	1	1	0	0	0	1	1	0	1	1	1	1	1	1	1	0	1	0	1	0	0	1	1	1	1	1	1	1	1	1	1	1	0	1	1	1	0	1
Int12367_193_209_R_49	1	1	1	0	1	1	1	1	1	1	1	0	1	1	1	0	1	1	1	1	1	1	1	0	1	0	1	1	0	0	1	1	1	0	1	0	0	1	1	1	1	0	1	1	1	1	1	1	0
Int12628_231_276_L_50	1	1	1	1	1	1	1	1	0	1	0	1	1	0	1	1	1	1	1	1	1	1	1	1	0	1	0	0	0	1	1	0	1	0	1	1	1	0	1	0	1	1	1	1	1	1	0	1	1
Int7892_202_208_L_50	1	0	1	1	1	1	1	1	0	0	1	1	1	1	0	1	0	1	1	0	0	0	1	0	1	1	1	1	1	1	1	1	1	1	1	1	1	1	1	1	1	1	0	1	1	1	1	1	1
Int14869_51_NS_N_51	1	1	1	1	1	1	0	1	1	0	1	0	1	1	1	1	1	0	0	1	1	1	1	0	1	1	0	1	1	1	1	1	1	1	1	1	1	0	1	1	1	1	0	1	1	1	1	1	1
Int10431_290_405_R_52	1	1	1	1	1	1	1	1	0	1	1	1	0	1	0	0	1	1	0	1	1	1	0	1	1	1	0	1	1	0	1	1	1	1	1	1	1	1	1	1	1	1	1	1	1	1	1	1	0
Int10431_290_343_R_61	0	1	1	1	1	1	1	1	1	0	1	1	1	1	0	1	1	0	1	1	1	1	0	1	1	0	1	1	1	1	1	1	1	1	1	1	1	1	1	1	1	1	1	1	1	1	1	1	1
Int10843_54_NS_N_54	1	1	1	1	1	1	1	1	1	1	1	1	1	1	0	1	1	1	1	1	1	1	1	1	1	0	1	1	1	1	0	1	1	1	1	1	1	1	1	1	0	1	1	1	1	1	1	0	0
Int11686_109_160_R_54	1	1	1	1	0	1	1	1	0	0	1	1	0	1	1	1	1	1	1	1	1	1	1	0	1	1	1	0	1	1	1	1	1	1	1	1	1	1	1	1	1	1	1	1	1	1	1	1	1
Int12367_193_293_R_55	1	1	1	0	1	1	1	1	1	1	1	1	1	1	1	1	1	1	1	0	0	1	1	1	1	1	1	0	1	1	1	1	1	0	1	1	0	1	0	1	1	1	1	1	1	1	1	1	1
Int12628_231_348_R_54	1	1	1	1	1	0	1	1	1	0	0	1	0	0	1	1	0	1	1	1	1	1	1	1	1	1	1	0	1	1	1	1	1	1	1	1	1	1	1	1	1	1	1	1	1	1	1	1	1
Int13214_238_344_R_54	1	0	1	1	1	1	1	1	1	0	1	1	1	1	1	1	0	0	1	1	1	0	1	1	1	1	1	1	0	1	1	1	1	1	1	1	1	1	1	1	1	1	1	1	1	0	1	0	1
Int9634_54_NS_N_54	1	1	1	1	1	1	1	1	0	0	1	1	0	0	1	1	1	1	1	1	1	1	1	1	1	1	1	1	1	1	1	0	1	1	0	1	1	1	1	1	1	1	1	1	1	1	1	1	1
Int11951_55_NS_N_55	0	1	1	1	1	1	1	1	1	1	0	1	1	1	1	1	0	1	1	0	1	1	1	1	1	1	1	1	1	1	1	1	1	0	1	1	1	1	0	1	1	0	1	1	1	1	1	1	1
Int10308_65_NS_N_65	1	1	1	1	1	1	1	1	1	1	1	1	1	1	1	1	1	1	1	1	1	1	1	1	1	1	1	1	1	1	1	1	1	1	1	1	1	1	1	1	1	1	1	1	1	1	1	1	1
Int12628_231_401_R_56	1	1	1	1	1	1	1	1	0	1	1	1	1	1	1	1	0	1	1	0	1	1	1	1	1	1	0	1	1	1	0	1	1	1	1	1	1	1	1	1	1	1	1	1	1	1	0	1	1
Int13214_238_289_R_56	1	1	1	1	1	0	1	1	1	1	1	1	1	1	1	1	1	1	0	0	1	1	1	1	1	1	0	1	1	1	1	1	1	1	1	1	1	1	1	1	1	1	1	0	1	1	1	1	1
Int14015_300_541_R_56	1	1	1	1	1	1	1	0	1	1	1	1	1	1	1	1	0	0	1	1	0	0	1	1	1	1	1	1	1	0	1	1	1	1	1	1	1	1	1	0	1	1	0	1	1	1	1	1	1
Int9227_62_NS_N_62	1	1	1	1	0	1	1	1	1	1	0	1	1	1	1	1	1	1	0	1	0	1	1	1	1	1	1	1	1	1	1	1	1	1	1	1	1	1	1	1	0	1	1	1	1	1	1	1	1
Int12628_231_291_R_57	1	1	1	1	1	1	1	1	1	0	1	1	0	0	1	1	0	1	1	1	1	1	1	1	1	1	1	1	1	1	1	1	1	1	1	1	1	1	1	1	1	1	1	1	1	1	0	1	1
Int7892_202_246_R_57	1	1	1	1	1	1	1	1	1	0	1	1	1	1	1	1	1	1	1	1	1	1	0	1	1	1	1	1	1	1	1	1	1	0	1	1	1	0	1	1	1	1	1	1	1	1	1	1	1
Int8532_350_354_R_157_244_R_61	1	1	1	1	1	1	1	1	1	1	1	1	1	1	1	1	1	1	1	1	0	0	1	1	1	1	1	1	0	0	0	1	1	1	1	1	1	1	1	1	1	1	1	0	1	1	1	1	1
Int8532_350_642_R_57	1	1	1	1	1	1	1	1	0	1	1	1	1	1	0	1	0	1	1	1	0	1	1	1	1	1	1	1	1	1	1	1	1	1	1	1	1	1	1	1	1	1	1	1	1	1	1	1	1
Int9074_57_NS_N_57	1	1	1	1	1	1	1	1	1	1	1	1	0	1	1	1	1	0	1	1	1	0	1	1	1	1	1	1	1	1	1	1	1	1	1	1	1	1	1	1	1	1	1	1	1	1	1	1	1
Int9289_119_166_R_57	1	1	1	1	1	1	1	1	1	1	1	1	1	1	1	1	1	1	1	1	1	0	1	1	1	1	1	1	0	0	0	1	1	1	1	1	1	1	1	1	1	1	1	0	1	1	1	1	1
Int9576_57_NS_N_57	1	1	1	1	1	0	1	2	1	1	1	1	1	0	1	0	1	1	1	1	1	1	1	0	1	1	1	1	1	0	1	1	1	1	1	1	1	1	1	1	1	1	1	1	1	1	1	1	1
Int10431_290_489_R_58	1	1	1	1	1	1	1	1	1	1	1	1	1	0	1	1	1	1	1	1	0	0	1	1	1	1	1	1	1	1	1	1	1	1	1	1	1	1	1	1	1	1	1	1	1	0	1	1	1
Int11794_59_NS_N_59	1	1	1	1	1	1	1	1	1	1	1	1	1	1	1	1	1	1	1	1	1	1	1	1	1	0	1	1	0	1	1	1	0	1	1	1	1	1	1	1	1	1	1	1	1	1	1	1	1
Int12858_357_623_R_58	1	1	1	1	1	1	1	1	0	1	0	1	1	1	1	1	1	0	1	0	1	0	1	1	1	1	1	1	1	1	1	1	1	1	1	1	1	1	1	1	1	1	1	1	1	1	1	1	1
Int13852_117_124_L_59	1	1	1	1	1	1	1	1	1	0	1	1	1	1	1	1	1	1	1	0	0	1	1	1	1	1	1	1	1	1	1	1	1	1	1	1	1	1	1	1	0	1	1	1	1	1	1	1	1
Int13852_117_124_R_58	1	1	1	1	1	1	1	1	1	0	0	1	0	1	1	1	1	1	0	1	1	1	1	1	1	1	1	1	1	1	1	1	1	1	1	1	1	1	1	1	1	1	1	1	1	1	1	1	1
Int14015_300_355_L_58	1	1	1	1	1	0	1	1	1	1	1	1	1	0	1	1	1	1	0	1	1	1	1	1	1	1	1	1	1	1	1	1	0	1	1	1	1	1	1	1	1	1	1	1	1	1	1	1	1
Int15414_84_109_R_58	1	1	1	1	1	1	1	1	1	1	1	1	1	0	0	0	1	1	1	1	1	1	1	1	1	1	0	1	1	0	1	1	1	1	1	1	1	1	1	1	1	1	1	1	1	1	1	1	1
Int7892_202_302_R_58	1	1	1	1	1	1	1	1	1	1	1	1	1	1	1	1	1	1	1	0	0	1	1	1	1	0	1	1	1	1	1	1	1	1	1	1	1	1	1	1	1	1	1	1	1	1	1	1	1
Int8095_88_99_R_67	1	1	1	1	1	1	1	1	1	0	1	1	0	1	0	1	1	0	1	1	1	1	1	1	1	1	1	1	1	1	1	1	1	1	1	1	1	0	1	1	1	1	1	1	1	1	1	1	1
Int8532_350_585_R_58	1	0	1	1	0	1	1	1	1	1	1	1	1	1	1	1	1	1	1	1	0	1	1	1	1	1	1	1	1	1	1	1	1	1	1	1	1	1	1	1	1	1	1	1	1	1	1	1	1
Int11338_270_468_R_64_123_L_59	1	1	1	1	1	1	1	1	1	0	1	1	0	1	0	1	1	1	1	1	1	1	1	1	1	1	1	1	1	1	1	0	1	1	1	1	1	2	1	2	1	1	1	1	1	0	1	1	1
Int11852_99_124_R_59	1	1	1	1	1	1	1	1	1	1	1	1	0	1	1	1	1	1	1	0	1	1	1	1	1	1	1	1	1	1	1	1	1	0	1	1	1	1	1	1	1	1	1	1	1	1	1	1	0
Int15156_259_362_R_156_240_R_59	1	1	1	1	1	1	1	1	1	1	1	1	1	1	1	1	0	1	1	1	1	1	1	1	1	1	1	1	1	1	1	1	1	1	1	1	1	1	1	1	0	1	1	1	1	1	1	1	1
Int8453_59_NS_N_59	0	1	1	1	1	1	1	1	1	1	0	1	1	1	1	1	1	1	1	1	1	1	1	1	1	1	1	1	1	1	1	1	1	1	1	0	1	2	1	1	1	1	0	1	1	1	1	1	1
Int9878_431_435_R_61	1	2	1	1	1	1	1	1	1	0	1	1	1	1	1	1	1	1	1	1	0	0	1	1	1	1	0	1	1	1	1	1	1	1	1	1	1	1	1	1	1	1	0	1	1	1	1	1	1
Int11277_60_NS_N_60	1	1	1	1	1	1	1	1	1	1	1	1	1	1	0	1	1	1	1	1	1	1	1	1	1	1	1	1	1	1	1	1	1	1	1	1	1	1	1	1	1	1	1	1	1	1	1	1	1
Int11338_270_298_R_60	1	1	1	1	1	1	1	1	0	0	1	1	1	1	1	1	1	1	1	1	1	1	1	1	1	1	1	1	1	1	1	1	1	1	1	1	0	1	1	2	1	1	1	1	1	1	1	1	1
Int12858_357_504_R_60	0	1	1	1	1	1	1	1	1	1	1	1	1	1	1	1	1	1	1	1	1	1	0	1	1	1	1	1	1	1	1	1	1	1	1	1	1	1	1	1	1	1	1	1	1	1	1	1	1
Int13699_153_161_R_60	1	1	1	1	1	1	1	1	1	0	1	1	1	1	1	1	0	1	1	1	1	1	1	1	1	1	1	1	1	1	1	1	1	1	1	1	1	1	1	1	1	1	1	1	1	1	1	1	1
Int14599_212_331_R_60	1	1	1	1	1	1	1	1	1	1	1	1	0	1	1	0	1	0	1	0	1	1	1	1	1	1	1	1	1	1	1	1	1	1	1	1	1	1	1	1	1	1	1	1	1	1	1	1	1
Int14810_60_NS_N_60	1	1	1	1	1	1	1	1	1	1	1	1	1	0	1	1	0	0	1	1	1	1	1	1	1	1	1	1	1	1	1	1	1	1	1	1	1	1	1	1	1	1	1	1	1	1	1	1	1
Int14919_84_100_R_60	1	1	1	1	1	0	1	1	1	1	1	1	1	0	0	1	1	1	1	1	1	1	1	1	1	1	1	1	1	1	1	1	1	1	1	1	1	1	1	1	1	1	1	1	1	1	1	1	1
Int8392_60_NS_N_60	1	1	1	1	1	1	1	1	1	1	1	1	1	1	1	1	1	1	1	1	0	1	1	1	1	1	0	1	1	1	1	1	1	1	1	1	1	2	1	1	1	1	0	1	1	1	1	1	1
Int12561_68_NS_N_68	1	1	1	1	1	0	1	1	1	1	1	1	1	1	1	1	0	1	1	1	1	1	1	0	1	1	1	1	1	1	1	1	1	1	1	1	1	1	1	1	1	1	1	1	1	1	1	1	1
Int13577_123_138_R_61	1	1	1	1	1	0	1	1	1	1	1	1	1	1	1	1	0	0	1	1	1	1	1	1	1	1	1	1	1	1	1	1	1	1	1	1	1	2	1	1	1	1	1	1	1	1	1	1	1
Int13699_153_162_R_61	1	1	1	1	1	1	1	1	1	1	1	1	1	1	1	0	1	1	1	0	1	1	1	1	1	1	1	1	1	1	1	1	1	1	1	1	1	1	1	1	1	1	1	1	1	1	1	1	1
Int8532_350_354_R_157_178_R_66	0	1	1	1	1	1	1	1	1	0	1	1	1	1	1	1	1	1	0	1	1	1	1	1	1	1	1	1	1	1	1	1	1	1	1	1	1	2	1	1	1	1	1	0	1	1	1	1	1
Int8902_61_NS_N_61	1	1	1	1	1	1	1	1	1	0	1	1	0	1	1	1	0	1	1	1	1	1	1	1	1	1	1	1	1	1	1	1	1	1	1	1	1	3	1	1	1	1	1	1	1	1	1	1	1
Int8964_62_46_L_61	1	1	1	1	0	1	1	1	1	0	1	1	1	1	1	1	1	1	1	1	1	1	1	1	1	1	1	1	1	1	1	1	1	1	1	1	1	1	1	1	1	1	1	1	1	1	1	1	1
Int9289_119_165_L_61	1	1	1	1	1	1	1	1	1	0	1	1	1	1	1	1	1	1	1	1	1	1	1	1	1	1	1	1	1	1	1	1	1	1	1	1	1	2	1	2	1	1	1	1	1	1	1	1	1
Int13451_126_186_R_66	1	1	1	1	1	1	1	1	1	1	1	1	1	1	1	1	1	1	1	0	1	1	1	0	1	1	1	1	1	1	1	1	1	1	1	1	1	1	1	1	1	1	1	1	1	1	1	1	1
Int13577_123_138_L_62	1	1	1	1	1	1	1	1	1	1	1	1	1	1	1	1	1	0	1	1	1	0	1	1	1	1	1	1	1	1	1	1	1	1	1	1	1	2	1	1	1	1	1	1	1	1	1	1	1
Int15003_63_NS_N_63	1	1	1	1	1	1	1	1	1	1	1	1	1	1	1	1	1	1	1	1	1	1	1	1	1	1	1	1	1	1	1	1	1	1	1	1	1	1	1	1	1	1	1	1	1	1	1	1	1
Int9725_95_107_R_65	1	1	1	1	1	1	1	1	1	1	1	1	1	1	1	1	1	1	1	1	1	1	1	1	1	1	0	1	1	1	1	1	1	1	1	1	1	1	1	1	1	1	1	1	1	1	1	1	1
Int8182_209_263_R_142_147_R_19	0	1	1	1	1	1	1	0	1	0	0	0	0	1	1	0	1	0	0	0	0	0	0	0	0	0	1	1	0	0	0	0	0	0	0	1	0	0	0	0	0	0	1	0	1	0	0	0	0
Int13214_238_433_R_24	0	0	0	1	1	1	0	0	1	1	1	0	1	0	0	0	0	1	1	0	0	1	1	0	1	0	1	1	0	1	0	0	0	0	1	0	0	1	1	0	1	0	0	0	0	0	1	1	0
Int14314_286_309_R_81_56_L_80_97_L_24	0	0	1	1	0	0	0	1	0	0	0	0	0	0	0	0	0	0	0	0	0	0	1	1	1	1	1	0	0	0	1	1	0	1	0	0	1	0	0	1	0	1	0	1	0	1	1	1	0
Int11338_270_297_L_35	0	0	2	1	0	1	1	2	1	0	0	0	0	1	1	2	0	0	0	1	0	0	1	1	1	0	0	0	1	1	0	0	1	0	0	1	1	1	0	0	1	0	1	1	1	1	0	1	1
Int8182_209_263_R_142_190_R_39	2	1	1	0	3	1	0	0	1	3	0	1	2	1	0	0	1	1	1	0	0	0	1	1	2	0	2	0	0	0	0	0	0	0	2	0	1	0	0	1	0	4	1	0	1	0	0	0	1
Int14599_212_272_R_44	1	0	1	1	1	1	1	1	0	1	1	1	1	0	0	1	1	0	0	0	1	0	0	1	1	1	1	0	1	0	1	1	1	1	0	1	0	1	1	0	0	0	1	1	1	1	1	1	1
Int10969_308_326_R_216_260_R_51	0	1	0	0	0	1	0	0	1	2	1	1	0	1	0	1	3	3	0	1	0	0	1	0	2	1	1	1	1	1	0	0	1	0	1	1	1	0	1	3	0	1	1	0	1	1	1	0	5
Int14314_286_309_R_81_56_L_80_97_R_56	2	1	0	0	1	1	1	2	1	0	1	1	0	1	1	1	1	1	1	1	0	1	3	0	0	0	1	0	1	1	0	0	1	0	1	2	0	1	1	2	1	2	1	1	1	0	0	1	1
Int11338_270_397_R_57	1	1	1	1	1	0	1	1	1	1	1	1	1	1	1	0	1	0	1	0	0	1	1	1	1	1	1	1	0	1	1	1	1	1	1	1	1	2	1	1	1	1	1	1	1	1	1	1	0
Int10431_290_342_L_59	1	1	1	1	0	1	1	1	1	1	1	1	1	1	1	1	0	1	1	1	1	1	1	0	1	1	1	1	1	1	1	1	1	1	1	1	1	1	1	1	1	1	1	1	1	1	1	1	1
Int15156_259_362_R_156_181_R_59	1	1	1	1	0	1	1	1	0	0	1	1	1	1	1	1	1	1	1	0	1	1	1	1	1	1	1	1	1	1	1	1	1	1	1	1	1	1	1	1	1	1	1	1	1	1	0	1	1
Int10720_62_NS_N_62	1	1	1	1	1	1	1	1	1	1	1	1	1	1	0	1	1	1	1	1	1	0	1	1	1	1	1	1	1	1	1	1	1	0	1	1	1	1	1	1	1	1	1	1	1	1	1	1	1
Int10783_61_NS_N_61	1	1	1	1	1	1	1	1	1	1	1	1	1	1	1	1	1	1	1	1	0	0	1	1	1	1	1	1	1	1	1	1	1	1	1	1	1	1	1	1	1	1	1	1	1	1	1	1	1
Int8182_209_263_R_142_146_R_73	0	2	2	1	1	2	2	1	2	1	1	0	1	2	1	1	0	2	1	3	1	1	1	0	0	1	2	2	1	1	2	1	1	1	0	0	0	1	1	2	1	0	1	2	2	2	2	4	1
Int10969_308_326_R_216_225_R_101	2	2	4	1	0	1	4	3	3	1	2	0	1	1	6	2	0	1	1	1	1	0	1	1	4	1	0	1	1	1	0	0	0	3	7	4	1	1	1	1	1	0	2	1	2	1	3	2	1
Int12040_327_355_R_173_189_R_126_199_L_107	2	1	2	1	2	1	2	2	1	3	2	1	1	2	2	2	0	2	2	1	1	2	0	2	2	1	3	2	1	1	1	2	2	1	1	1	2	2	1	2	1	1	3	1	3	2	3	3	2
Int14015_300_419_R_123	2	1	4	1	2	2	2	2	2	1	0	2	2	3	3	2	1	2	4	2	2	2	1	2	2	1	1	3	2	3	2	1	2	2	3	2	1	2	3	4	2	2	1	2	2	1	1	2	1
Int7890_211_214_R_208_192_L_207	2	3	3	3	3	4	4	5	4	2	2	3	3	2	3	2	3	3	3	3	3	4	4	3	5	3	3	4	3	3	5	1	2	2	5	3	3	5	3	3	3	5	4	3	5	3	3	5	2
Int9878_431_495_R_323	8	6	7	7	5	9	8	5	3	10	7	4	2	5	4	2	1	4	8	4	6	6	7	5	6	6	6	7	7	6	4	3	1	5	11	2	0	5	1	4	9	5	8	10	5	2	4	4	6
	26	24	33	24	23	30	31	29	25	29	23	19	19	25	26	20	16	24	27	20	18	20	27	21	32	21	28	27	23	24	21	15	17	20	37	23	16	26	19	28	25	26	30	28	30	20	24	30	26
	119	130	143	125	120	131	141	134	123	116	115	118	114	116	108	119	100	112	119	115	107	112	130	112	145	122	126	127	119	123	117	106	119	107	141	132	120	139	105	141	126	133	135	132	146	115	133	132	122
	21.8487	18.4615	23.0769	19.2	19.1667	22.9008	21.9858	21.6418	20.3252	25	20	16.1017	16.6667	21.5517	24.0741	16.8067	16	21.4286	22.6891	17.3913	16.8224	17.8571	20.7692	18.75	22.069	17.2131	22.2222	21.2598	19.3277	19.5122	17.9487	14.1509	14.2857	18.6916	26.2411	17.4242	13.3333	18.705	18.0952	19.8582	19.8413	19.5489	22.2222	21.2121	20.5479	17.3913	18.0451	22.7273	21.3115
[truncated: 16 more columns]
