# Supplementary material for: Analysis of intraspecies diversity reveals a subset of highly variable plant immune receptors and predicts their binding sites
Source: Plant Cell. 2021 Jan 25;33(4):998–1015. doi: 10.1093/plcell/koab013 (PMC8226289; doi:10.1093/plcell/koab013)
Supplement: koab013_Supplementary_Data [file koab013_supplementary_data.zip › tpc.00673.2020-s05.xlsx]

## Sheet: Supplemental Data Set 3
Supplemental Data. Prigozhin and Krasileva (2021). Analysis of intraspecies diversity reveals a subset of highly variable plant immune receptors and predicts their binding sites. Plant Cell.
Supplemental Data Set 3. 2D representations of LRR surfaces of 30 hvNLRs from ecotype Col-0.
Surffaces of LRR Domains of hvNLRs of the Col-0 ecotype of Arabidopsis thaliana represented as 2D grids and colored by entropy or fraction hyrdophobic residues in their clade alignments.
Numerical values for the alignment entropy are in the hvNLR_LRR_Entropy tab
		-5	-4	-3	-2	-1			X2	X3		X5		X7	X8		9	10	11	12	13				-5	-4	-3	-2	-1			X2	X3		X5		X7	X8		9	10	11	12	13
AT5G48620.1	LRR14	K	Y	I	T	S	869	L	K	E	L	K	I	R	E		M	K	R	E	W				0	1	1	0	0	869	1	0	0	1	0	1	0	0		1	0	0	0	1
AT5G48620.1	LRR13	G	S	M	P	C	845	L	R	T	L	T	I	H	D		C	E	K	L	K				0	0	1	1	0	845	1	0	0.0917431	1	0	1	0.111111	0.00925926		0	0	0	1	0
AT5G48620.1	LRR12	G	G	F	P	Q	821	L	C	A	L	G	I	S	G		E	S	E	L	E				0	0	1	0.5	0	821	1	0.00909091	1	1	0.0181818	1	0.0272727	0		0	0.163636	0	1	0
AT5G48620.1	LRR11	E	K	L	L	H	796	L	K	S	V	A	L	S	Y		G	A	F	I	G				0	0	1	0.945946	0	796	1	0	0.018018	1	0.12037	1	0.477477	0.684685		0.174312	1	0.990991	0.990991	0
AT5G48620.1	LRR10	Q	F	P	P	H	772	L	A	H	I	H	L	V	H		C	V	M	K	E				0	1	1	1	0	772	1	0.810811	0	1	0.675676	1	0.81982	0.333333		0	0.0900901	1	0	0
AT5G48620.1	LRR9	D	H	F	I	H	750	L	K	Q	L	G	L	A	V		R	M	S	K	I				0	0	1	1	0	750	1	0	0	1	0	1	0.864865	0.836364		0.117117	1	0	0	1
AT5G48620.1	LRR8	R	E	L	R	N	722	L	E	M	L	N	V	L	F		S	P	E	I	V				0	0	1	0	0	722	1	0	0.0176991	1	0.309735	1	0.982301	0.964602		0.12844	0.691589	0	0.396226	0.90566
AT5G48620.1	LRR7	L	R	M	T	K	696	L	R	N	L	G	V	S	L		S	E	R	C	N				1	0.0172414	1	0.172414	0.0258621	696	1	0	0.715517	1	0.37931	1	0.103448	1		0	0	0	0.0175439	0
AT5G48620.1	LRR6	G	D	L	V	N	674	L	E	Y	L	W	Y	F	S		T	Q	H	S	S				0	0	0.991453	1	0	674	1	0	0.965812	1	0.888889	0.128205	1	0		0	0	0	0	0.00862069
AT5G48620.1	LRR5	K	E	M	L	E	651	L	R	Y	L	S	L	P	Q		E	M	D	D	K				0	0	1	1	0	651	1	0	1	1	0.025641	1	0.982906	0.965812		0.0347826	0.982906	0	0	0
AT5G48620.1	LRR4	R	N	L	K	L	626	L	L	F	L	N	L	R	V		D	N	K	E	P				0	0	1	0	1	626	1	1	0.923729	1	0	1	0.0254237	1		0.144068	0.034188	0.017094	0	0.90678
AT5G48620.1	LRR3	G	G	L	I	H	603	L	R	Y	L	S	L	Y	G		A	V	V	S	H				0	0	1	1	0	603	1	0	1	1	0	1	0.669492	0.161017		1	0.118644	1	0	0
AT5G48620.1	LRR2	H	N	L	T	L	578	L	R	V	L	D	L	S	R		V	K	F	E	G				0	0	1	0.00847458	1	578	1	0	1	1	0.0169492	1	0.0423729	0.830508		1	0	1	0	0
AT5G48620.1	LRR1	R	N	N	P	K	552	V	R	S	L	I	V	S	R		F	E	E	D	F				0	0	0	0.237288	0	552	1	0	0	1	1	1	0.491228	0		1	0.0940171	0	0	1
		-5	-4	-3	-2	-1			X2	X3		X5		X7	X8		9	10	11	12	13				-5	-4	-3	-2	-1			X2	X3		X5		X7	X8		9	10	11	12	13
AT5G46520.1	LRR13	F	K	L	K	H	889	L	G	E	V	S	F	S	N		C	G	A	L	T				1	0	1	0	0	889	1	0.0333333	0	1	0	1	0	0		0	0	0.967742	1	0
AT5G46520.1	LRR12	E	N	F	F	N	865	L	T	K	L	T	M	K	G		C	R	E	L	K				0	0	1	1	0	865	1	0	0	1	0	1	0	0		0	0	0	1	0
AT5G46520.1	LRR11	D	I	S	T	N	842	I	K	Y	L	D	L	D	Q		T	G	I	E	E				0	1	0	0	0	842	1	0	1	1	0.225806	1	0	0		0	0	1	0	0
AT5G46520.1	LRR10	I	N	L	E	S	821	L	V	S	L	N	L	F	G		C	S	R	L	K				1	0	1	0	0	821	1	0.870968	0.225806	1	0	1	0.612903	0		0	0	0	1	0
AT5G46520.1	LRR9	Q	N	L	N	N	798	L	E	R	L	D	I	C	Y		C	R	N	L	E				0	0.030303	1	0	0	798	1	0	0	1	0.1875	1	0	1		0	0	0	1	0
AT5G46520.1	LRR8	M	L	S	P	T	774	L	T	L	L	E	L	W	N		I	P	N	L	V				1	1	0	0.878788	0	774	1	0	0.969697	1	0	1	1	0		1	1	0	1	1
AT5G46520.1	LRR7	L	Y	F	K	N	745	V	R	E	L	S	M	G	K		A	D	S	D	E				1	1	1	0	0	745	1	0	0.181818	1	0	1	0	0		0.785714	0	0	0.0909091	0
AT5G46520.1	LRR6	E	F	A	T	N	723	I	S	N	L	I	L	A	E		T	S	I	E	E				0	1	1	0	0	723	1	0	0.125	1	0.90625	0.875	0.9375	0.181818		0	0.181818	1	0	0
AT5G46520.1	LRR5	F	N	L	K	S	702	L	D	Y	L	N	F	N	E		C	W	K	L	R				1	0	1	0	0	702	1	0	0.875	1	0	1	0.09375	0		0	0.6875	0	1	0
AT5G46520.1	LRR4	R	N	L	N	K	679	L	L	E	L	N	M	E	Y		C	G	E	L	E				0	0	1	0	0	679	1	1	0	1	0	1	0	1		0	0.030303	0	1	0
AT5G46520.1	LRR3	S	K	A	T	N	655	I	E	K	L	D	F	G	H		C	W	S	L	V				0	0	1	0	0	655	1	0	0	1	0	1	0	0.151515		0	0.969697	0	1	1
AT5G46520.1	LRR2	M	S	F	T	C	632	L	K	E	L	D	M	W	A		S	K	Y	L	K				1	0	1	0	0	632	1	0	0	1	0	1	1	0.34375		0	0.25	1	1	0
AT5G46520.1	LRR1	T	F	L	R	N	609	L	V	K	L	E	M	H	D		S	K	L	E	K				0	1	1	0	0	609	1	1	0	1	0	1	0	0		0	0	1	0	0
		-5	-4	-3	-2	-1			X2	X3		X5		X7	X8		9	10	11	12	13				-5	-4	-3	-2	-1			X2	X3		X5		X7	X8		9	10	11	12	13
AT5G46510.1	LRR13	F	K	L	K	H	888	L	G	E	V	S	F	S	N		C	G	A	L	T				1	0	1	0	0	888	1	0.0333333	0	1	0	1	0	0		0	0	0.967742	1	0
AT5G46510.1	LRR12	E	N	F	F	N	864	L	T	K	L	T	M	K	G		C	R	E	L	K				0	0	1	1	0	864	1	0	0	1	0	1	0	0		0	0	0	1	0
AT5G46510.1	LRR11	D	I	S	T	N	841	I	K	Y	L	D	L	D	Q		T	G	I	E	E				0	1	0	0	0	841	1	0	1	1	0.225806	1	0	0		0	0	1	0	0
AT5G46510.1	LRR10	I	N	L	E	S	820	L	V	S	L	N	L	F	G		C	S	R	L	K				1	0	1	0	0	820	1	0.870968	0.225806	1	0	1	0.612903	0		0	0	0	1	0
AT5G46510.1	LRR9	Q	N	L	N	N	797	L	E	R	L	D	I	C	Y		C	R	N	L	E				0	0.030303	1	0	0	797	1	0	0	1	0.1875	1	0	1		0	0	0	1	0
AT5G46510.1	LRR8	M	L	S	P	T	773	L	T	L	L	E	L	W	N		I	P	N	L	V				1	1	0	0.878788	0	773	1	0	0.969697	1	0	1	1	0		1	1	0	1	1
AT5G46510.1	LRR7	L	Y	F	K	N	744	V	R	E	L	S	M	G	K		A	D	S	D	E				1	1	1	0	0	744	1	0	0.181818	1	0	1	0	0		0.785714	0	0	0.0909091	0
AT5G46510.1	LRR6	E	F	A	T	N	722	I	S	N	L	I	L	A	E		T	S	I	E	E				0	1	1	0	0	722	1	0	0.125	1	0.90625	0.875	0.9375	0.181818		0	0.181818	1	0	0
AT5G46510.1	LRR5	F	N	L	K	S	701	L	D	Y	L	N	F	N	E		C	W	K	L	R				1	0	1	0	0	701	1	0	0.875	1	0	1	0.09375	0		0	0.6875	0	1	0
AT5G46510.1	LRR4	R	N	L	N	K	678	L	L	E	L	N	M	E	Y		C	G	E	L	E				0	0	1	0	0	678	1	1	0	1	0	1	0	1		0	0.030303	0	1	0
AT5G46510.1	LRR3	S	K	A	T	N	654	I	E	K	L	D	F	G	H		C	W	S	L	V				0	0	1	0	0	654	1	0	0	1	0	1	0	0.151515		0	0.969697	0	1	1
AT5G46510.1	LRR2	M	S	F	T	C	631	L	K	E	L	D	M	W	A		S	K	Y	L	K				1	0	1	0	0	631	1	0	0	1	0	1	1	0.34375		0	0.25	1	1	0
AT5G46510.1	LRR1	T	F	L	R	N	608	L	V	K	L	E	M	H	D		S	K	L	E	K				0	1	1	0	0	608	1	1	0	1	0	1	0	0		0	0	1	0	0
	AT5G43740.1
		-5	-4	-3	-2	-1			X2	X3		X5		X7	X8		9	10	11	12	13				-5	-4	-3	-2	-1			X2	X3		X5		X7	X8		9	10	11	12	13
AT5G43740.1	LRR12	R	T	L	P	N	831	L	R	K	S	Y	I	N	D		C	P	K	L	P				0	0	1	0.927273	0.0727273	831	0.436364	0.0181818	0.109091	0.690909	0.818182	1	0	0.0363636		0	1	0	1	1
AT5G43740.1	LRR11	V	P	F	G	N	807	L	E	D	L	A	L	R	Q		M	A	D	L	T				1	1	1	0	0	807	1	0	0.127273	1	0.872727	1	0.363636	0		1	1	0	1	0
AT5G43740.1	LRR10	L	Y	A	Q	N	770	L	K	K	L	E	V	C	W		S	P	Q	I	E				1	1	1	0	0	770	1	0	0.0925926	1	0.351852	1	0.111111	0.333333		0	0.814815	0	1	0
AT5G43740.1	LRR9	P	G	F	K	Q	747	L	S	T	V	Y	I	N	Q		L	E	G	Q	R				0.964286	0	1	0	0	747	1	0	0.148148	1	0.481481	1	0.592593	0		1	0	0	0	0
AT5G43740.1	LRR8	I	A	L	G	G	705	L	Q	Q	L	A	I	L	M		C	N	I	S	E				0.553571	1	1	0	0	705	1	0	0	1	0.428571	1	1	0.285714		0	0	1	0	0
AT5G43740.1	LRR7	R	L	A	S	S	682	I	R	S	L	C	L	E	D		M	S	T	P	R				0	1	1	0	0	682	1	0	0	1	0.280702	1	0.175439	0		1	0	0.421053	1	0.140351
AT5G43740.1	LRR6	Q	D	L	E	H	656	L	K	I	L	T	A	N	V		K	D	V	T	I				0	0	1	0	0	656	1	0	1	1	0	1	0	1		0.245614	0	1	0.0175439	0.964912
AT5G43740.1	LRR5	A	T	L	P	N	630	L	Q	V	L	K	F	F	Y		S	C	V	Y	V				0.963636	0	1	1	0	630	1	0	1	1	0	1	1	0.745455		0	0.2	1	0.490909	1
AT5G43740.1	LRR4	K	K	L	R	K	606	L	I	Y	L	N	L	E	F		T	G	V	H	G				0	0	1	0	0	606	1	1	1	1	0	1	0	0.910714		0	0.0178571	0.910714	0.375	0.0892857
AT5G43740.1	LRR3	S	N	L	G	S	583	L	Q	Y	L	N	I	S	L		T	G	I	K	S				0	0	1	0	0	583	1	0	0.982143	1	0	1	0	0.678571		0	0.0178571	1	0	0
AT5G43740.1	LRR2	R	F	M	P	K	559	L	V	V	L	D	L	S	A		N	L	D	L	I				0.410714	1	1	1	0	559	1	1	0.982143	1	0	1	0	0.160714		0	0.5	0	1	1
AT5G43740.1	LRR1	S	K	C	P	N	534	L	S	T	L	L	I	L	D		N	R	L	L	V				0.696429	0.142857	0	1	0	534	1	0	0	1	1	1	0.857143	0.267857		0	0	1	0.839286	1
		-5	-4	-3	-2	-1			X2	X3		X5		X7	X8		9	10	11	12	13				-5	-4	-3	-2	-1			X2	X3		X5		X7	X8		9	10	11	12	13
AT5G43470.1	LRR15	K	Y	I	T	S	869	L	K	E	L	K	I	E	G		M	K	R	E	W				0	1	1	0	0	869	1	0	0	1	0	1	0	0		1	0	0	0	1
AT5G43470.1	LRR14	G	S	M	P	C	845	L	R	T	L	T	I	D	D		C	K	K	L	K				0	0	1	1	0	845	1	0	0.0917431	1	0	1	0.111111	0.00925926		0	0	0	1	0
AT5G43470.1	LRR13	G	G	F	P	Q	821	L	C	V	I	E	I	S	K		E	S	E	L	E				0	0	1	0.5	0	821	1	0.00909091	1	1	0.0181818	1	0.0272727	0		0	0.163636	0	1	0
AT5G43470.1	LRR12	E	K	L	L	H	796	L	K	S	V	R	L	A	R		K	A	F	L	G				0	0	1	0.945946	0	796	1	0	0.018018	1	0.12037	1	0.477477	0.684685		0.174312	1	0.990991	0.990991	0
AT5G43470.1	LRR11	Q	F	P	P	H	772	L	V	H	L	F	L	I	Y		C	G	M	E	E				0	1	1	1	0	772	1	0.810811	0	1	0.675676	1	0.81982	0.333333		0	0.0900901	1	0	0
AT5G43470.1	LRR10	D	H	F	I	H	750	L	K	Q	L	G	L	A	V		R	M	S	K	I				0	0	1	1	0	750	1	0	0	1	0	1	0.864865	0.836364		0.117117	1	0	0	1
AT5G43470.1	LRR9	R	E	L	R	N	722	L	E	T	L	N	F	L	F		S	L	E	T	Y				0	0	1	0	0	722	1	0	0.0176991	1	0.309735	1	0.982301	0.964602		0.12844	0.691589	0	0.396226	0.90566
AT5G43470.1	LRR8	L	R	M	T	K	696	L	R	Y	L	A	V	S	L		S	E	R	C	N				1	0.0172414	1	0.172414	0.0258621	696	1	0	0.715517	1	0.37931	1	0.103448	1		0	0	0	0.0175439	0
AT5G43470.1	LRR7	G	D	L	V	N	674	L	E	Y	L	Y	G	F	S		T	Q	H	S	S				0	0	0.991453	1	0	674	1	0	0.965812	1	0.888889	0.128205	1	0		0	0	0	0	0.00862069
AT5G43470.1	LRR6	K	E	M	I	Q	651	L	R	Y	L	S	L	P	L		K	M	D	D	K				0	0	1	1	0	651	1	0	1	1	0.025641	1	0.982906	0.965812		0.0347826	0.982906	0	0	0
AT5G43470.1	LRR5	R	N	L	K	L	626	L	L	Y	L	N	L	R	V		D	T	E	E	P				0	0	1	0	1	626	1	1	0.923729	1	0	1	0.0254237	1		0.144068	0.034188	0.017094	0	0.90678
AT5G43470.1	LRR4	G	G	L	I	H	603	L	R	Y	L	S	L	Y	E		A	K	V	S	H				0	0	1	1	0	603	1	0	1	1	0	1	0.669492	0.161017		1	0.118644	1	0	0
AT5G43470.1	LRR3	H	N	L	T	L	578	L	R	V	L	D	L	S	W		V	K	F	E	G				0	0	1	0.00847458	1	578	1	0	1	1	0.0169492	1	0.0423729	0.830508		1	0	1	0	0
AT5G43470.1	LRR2	K	N	K	T	K	552	V	R	S	L	I	V	P	R		F	E	E	D	Y				0	0	0	0.237288	0	552	1	0	0	1	1	1	0.491228	0		1	0.0940171	0	0	1
AT5G43470.1	LRR1	Q	S	P	S	R	530	S	R	R	L	S	I	H	S		G	K	A	F	H				0	0	1	0	0	530	0	0	0	1	0	0.991525	0	0		0	0	0.974576	1	0.220339
		-5	-4	-3	-2	-1			X2	X3		X5		X7	X8		9	10	11	12	13				-5	-4	-3	-2	-1			X2	X3		X5		X7	X8		9	10	11	12	13
AT5G41750.1	LRR14	I	Q	Q	S	V	852	Y	R	Y	I	C	L	P	G		K	K	I	P	E				1	0	0	0.0121951	1	852	0.159574	0.0531915	0.968085	1	0.0609756	1	1	0		0	0	1	1	0.0595238
AT5G41750.1	LRR13	S	F	H	N	P	827	I	R	A	L	S	F	N	N		C	L	N	L	D				0	1	0	0	1	827	1	0.348837	0.139535	1	0	1	0	0		0	0.988636	0	1	0.0238095
AT5G41750.1	LRR12	G	L	P	S	S	805	L	Q	D	L	D	A	N	D		C	V	S	L	K				0	0.988372	1	0.0116279	0	805	1	0.0116279	0.837209	0.988372	0	0.988095	0	0.0833333		0	0.940476	0.0120482	1	0
AT5G41750.1	LRR11	I	G	L	T	R	784	L	D	W	L	N	V	N	S		C	R	K	L	K				1	0	1	0	0	784	1	0.0348837	0.883721	1	0.0465116	1	0	0		0.0116279	0.255814	0	0.988372	0
AT5G41750.1	LRR10	H	V	P	P	C	761	I	T	S	L	V	L	W	K		S	N	I	E	S				0	1	1	1	0	761	1	0	0.162791	1	0.94186	1	0.551724	0		0	0.195402	1	0	0
AT5G41750.1	LRR9	G	C	W	S	R	742	L	D	H	L	Y	I	G	S		R	S	L	K	R				0	0	1	0.0116279	0	742	1	0.488372	0	1	0.44186	1	0	0		0.0116279	0.0930233	1	0	0.0352941
AT5G41750.1	LRR8	D	I	S	S	N	719	I	K	K	L	N	L	G	D		T	M	I	E	D				0	1	0	0	0	719	1	0	0.37931	1	0.045977	1	0	0.453488		0.0116279	0.732558	1	0	0
AT5G41750.1	LRR7	I	N	L	A	S	698	L	E	R	L	D	M	T	G		C	S	E	L	R				1	0	1	1	0	698	1	0	0.0352941	1	0	1	0.0352941	0		0	0.0470588	0	1	0
AT5G41750.1	LRR6	L	N	L	H	K	675	L	E	I	L	N	V	E	N		C	S	M	L	K				0.0348837	0	1	0	0	675	1	0	0.930233	1	0	1	0.0348837	0.705882		0	0	0.752941	1	0
AT5G41750.1	LRR5	S	K	A	T	N	651	L	E	I	L	S	L	E	F		C	K	S	L	V				0.305882	0.0117647	1	0	0	651	0.988235	0	0.0235294	1	0.139535	1	0.0114943	0.224719		0	0.0561798	0.0224719	1	1
AT5G41750.1	LRR4	Q	P	L	P	N	628	L	K	S	I	D	M	S	F		S	Y	S	L	K				0	1	1	1	0	628	0.988506	0	0.321839	0.988506	0	1	0	0.423529		0	0.345238	0	1	0
AT5G41750.1	LRR3	F	N	P	E	H	605	L	V	K	I	R	M	P	S		S	K	L	K	K				0.988095	0	0.988095	0	0	605	1	1	0	1	0.376471	1	0.976471	0		0	0	1	0.0114943	0.333333
AT5G41750.1	LRR2	E	Y	I	P	P	583	V	R	L	L	H	W	Q	N		Y	P	R	K	S				0	1	1	1	0.682353	583	1	0	1	1	0.0465116	1	0	0.0232558		1	1	0	0	0.0117647
AT5G41750.1	LRR1	E	G	M	R	N	555	L	Q	F	L	R	I	Y	R		D	S	F	N	S				0	0	1	0.103448	0	555	1	0	1	1	0	1	0.988506	0		0.96	0	1	0.92	0
		-5	-4	-3	-2	-1			X2	X3		X5		X7	X8		9	10	11	12	13				-5	-4	-3	-2	-1			X2	X3		X5		X7	X8		9	10	11	12	13
AT5G41740.1	LRR14	I	Q	R	S	V	839	S	R	Y	I	C	L	P	C		K	K	I	P	E				1	0	0	0.0121951	1	839	0.159574	0.0531915	0.968085	1	0.0609756	1	1	0		0	0	1	1	0.0595238
AT5G41740.1	LRR13	S	F	H	N	P	814	M	H	T	L	D	F	N	N		C	L	K	L	D				0	1	0	0	1	814	1	0.348837	0.139535	1	0	1	0	0		0	0.988636	0	1	0.0238095
AT5G41740.1	LRR12	G	L	P	S	S	792	L	K	V	L	D	A	N	D		C	V	S	L	K				0	0.988372	1	0.0116279	0	792	1	0.0116279	0.837209	0.988372	0	0.988095	0	0.0833333		0	0.940476	0.0120482	1	0
AT5G41740.1	LRR11	I	G	L	T	R	771	L	H	W	L	N	V	D	S		C	R	K	L	K				1	0	1	0	0	771	1	0.0348837	0.883721	1	0.0465116	1	0	0		0.0116279	0.255814	0	0.988372	0
AT5G41740.1	LRR10	H	V	P	P	C	748	I	T	L	L	S	L	R	G		S	G	I	E	R				0	1	1	1	0	748	1	0	0.162791	1	0.94186	1	0.551724	0		0	0.195402	1	0	0
AT5G41740.1	LRR9	G	C	W	S	R	728	L	D	Q	L	H	I	S	S		R	S	L	K	R				0	0	1	0.0116279	0	728	1	0.488372	0	1	0.44186	1	0	0		0.0116279	0.0930233	1	0	0.0352941
AT5G41740.1	LRR8	D	I	S	S	N	705	I	K	T	L	I	F	G	N		I	K	I	E	D				0	1	0	0	0	705	1	0	0.37931	1	0.045977	1	0	0.453488		0.0116279	0.732558	1	0	0
AT5G41740.1	LRR7	I	N	L	A	S	684	L	E	R	L	D	V	S	G		C	S	R	L	R				1	0	1	1	0	684	1	0	0.0352941	1	0	1	0.0352941	0		0	0.0470588	0	1	0
AT5G41740.1	LRR6	S	N	L	H	K	661	L	E	I	L	D	V	K	F		C	S	M	L	Q				0.0348837	0	1	0	0	661	1	0	0.930233	1	0	1	0.0348837	0.705882		0	0	0.752941	1	0
AT5G41740.1	LRR5	S	K	A	T	N	637	L	E	R	L	T	L	E	S		C	L	S	L	V				0.305882	0.0117647	1	0	0	637	0.988235	0	0.0235294	1	0.139535	1	0.0114943	0.224719		0	0.0561798	0.0224719	1	1
AT5G41740.1	LRR4	E	P	L	P	N	614	L	K	I	I	N	L	N	R		S	Y	R	L	K				0	1	1	1	0	614	0.988506	0	0.321839	0.988506	0	1	0	0.423529		0	0.345238	0	1	0
AT5G41740.1	LRR3	F	K	P	E	R	591	L	V	E	L	H	M	P	R		S	N	L	E	L				0.988095	0	0.988095	0	0	591	1	1	0	1	0.376471	1	0.976471	0		0	0	1	0.0114943	0.333333
AT5G41740.1	LRR2	D	Y	I	P	R	569	L	R	L	L	Y	W	D	R		Y	P	R	K	S				0	1	1	1	0.682353	569	1	0	1	1	0.0465116	1	0	0.0232558		1	1	0	0	0.0117647
AT5G41740.1	LRR1	E	G	M	R	N	542	L	R	F	L	R	I	Y	R		L	L	G	G	E				0	0	1	0.103448	0	542	1	0	1	1	0	1	0.988506	0		0.978261	0.815789	0.242424	0	0
		-5	-4	-3	-2	-1			X2	X3		X5		X7	X8		9	10	11	12	13				-5	-4	-3	-2	-1			X2	X3		X5		X7	X8		9	10	11	12	13
AT5G38350.1	LRR12	Q	L	S	D	S	659	L	S	Q	L	V	V	T	N		C	E	S	L	E				0	1	0	0.214286	0.0175439	659	1	0	0.333333	1	0.789474	1	0.0350877	0		0	0	0	1	0
AT5G38350.1	LRR11	K	K	I	S	H	638	L	Q	T	L	G	L	E	G		C	K	R	L	V				0	0	1	0	0	638	1	0	0	1	0.684211	1	0	0		0	0	0	1	1
AT5G38350.1	LRR10	H	A	L	D	I	615	I	T	T	L	Y	I	N	D		T	E	M	Q	E				0	1	1	0	1	615	1	0	0.0701754	1	0.947368	1	0	0		0	0	1	0	0
AT5G38350.1	LRR9	K	S	W	S	H	594	L	R	K	L	E	M	S	Y		S	E	N	L	K				0	0	1	0.0175439	0	594	1	0	0	1	0	1	0	1		0	0	0	1	0
AT5G38350.1	LRR8	E	I	S	T	N	571	I	K	D	L	K	L	T	K		T	A	I	K	E				0	1	0	0	0	571	1	0	0	1	0	1	0.175439	0		0	1	1	0	0
AT5G38350.1	LRR7	I	N	L	E	S	550	L	D	Y	L	D	L	T	D		C	L	L	I	K				1	0	1	0	0	550	1	0	1	1	0	1	0	0		0	1	1	1	0
AT5G38350.1	LRR6	G	K	L	R	K	527	L	L	M	L	S	L	R	G		C	S	K	L	E				0	0	1	0.719298	0	527	1	0.280702	0.421053	1	0.0350877	1	0	0		0	0	0	1	0
AT5G38350.1	LRR5	S	T	A	T	N	503	L	E	Y	L	I	M	S	G		C	I	S	L	V				0	0	1	0	0	503	1	0	0.315789	1	0.719298	1	0.272727	0		0	0.4	0	1	1
AT5G38350.1	LRR4	Q	P	L	G	N	480	L	K	R	M	D	L	S	E		S	K	H	L	K				0	1	1	0	0	480	1	0	0.473684	1	0.210526	1	0	0		0	0	0	1	0
AT5G38350.1	LRR3	F	C	T	K	Y	457	L	V	E	I	R	M	K	N		S	K	L	Q	N				1	0	0	0	1	457	1	1	0	1	0.0517241	1	0.362069	0		0	0	1	0	0
AT5G38350.1	LRR2	N	L	P	Q	K	435	L	R	L	I	E	W	S	R		F	P	M	T	C				0	1	0.982759	0	0	435	1	0	1	1	0	1	0.258621	0		1	1	1	0	0
AT5G38350.1	LRR1	D	G	M	S	N	406	L	K	F	L	R	F	H	D		P	Y	D	D	E				0	0	1	0.534483	0	406	1	0	1	1	0	1	0	0		1	1	0	0	0
		-5	-4	-3	-2	-1			X2	X3		X5		X7	X8		9	10	11	12	13				-5	-4	-3	-2	-1			X2	X3		X5		X7	X8		9	10	11	12	13
AT4G16950.1	LRR26	F	R	L	R	S	1146	L	M	F	A	D	F	T	D		C	R	G	V	I				1	0	0.987179	0	0.141026	1146	1	0.576923	0.948718	1	0	1	0	0		0	0	0	1	0.986842
AT4G16950.1	LRR25	E	D	F	T	R	1122	L	R	V	L	L	M	Y	C		C	Q	R	L	K				0	0	1	0.126582	0.0379747	1122	1	0.0379747	0.461538	1	0.923077	1	0.961538	0		0	0.0128205	0	1	0.0384615
AT4G16950.1	LRR24	L	I	S	T	N	1099	I	V	W	L	Y	L	E	N		T	A	I	G	E				1	1	0	0	0	1099	1	0.363636	0.163636	1	0.963636	1	0.0178571	0		0	1	1	0	0
AT4G16950.1	LRR23	V	N	L	S	S	1078	L	G	I	L	D	L	S	G		C	S	S	L	R				1	0	1	0	0	1078	1	0.52	0.892857	1	0	1	0	0		0	0	0	1	0
AT4G16950.1	LRR22	G	N	L	Q	N	1055	L	R	R	L	Y	M	K	R		C	T	G	L	E				0	0	1	0	0	1055	1	0.8	0	1	0.2	1	0	0		0	0	0	1	0
AT4G16950.1	LRR21	S	K	A	T	K	1031	L	E	S	L	I	L	N	N		C	K	S	L	V				0	0	1	0	0	1031	1	0.2	0	1	0.6	1	0	0		0	0	0	1	1
AT4G16950.1	LRR20	L	I	S	K	S	1009	I	K	W	L	Y	L	E	N		T	A	I	E	E				1	1	0	0	0	1009	1	0	1	1	0.6	1	0	0		0	1	1	0	0
AT4G16950.1	LRR19	V	N	L	S	S	988	L	E	T	L	D	L	S	G		C	S	S	L	R				1	0	1	0	0	988	1	0.0833333	0.555556	1	0	1	0	0		0	0	0	1	0
AT4G16950.1	LRR18	G	N	L	Q	K	965	L	V	R	L	E	M	K	E		C	T	G	L	E				0	0	1	0.0909091	0	965	1	1	0.0909091	1	0.181818	1	0	0		0	0	0	1	0
AT4G16950.1	LRR17	S	K	A	T	N	941	L	K	H	L	Y	L	N	N		C	K	S	L	V				0	0	1	0	0	941	1	0	0	1	0.708333	1	0	0		0	0	0	1	1
AT4G16950.1	LRR16	Q	S	L	G	S	918	L	E	E	M	D	L	S	E		S	E	N	L	T				0	0	1	0	0	918	1	0	0.222222	1	0	1	0	0		0	0	0	1	0
AT4G16950.1	LRR15	F	R	P	E	Y	895	L	V	F	L	N	V	R	C		Y	K	H	E	K				1	0	1	0	0.555556	895	1	0.666667	0.888889	1	0	1	0	0		0.888889	0	0.333333	0	0
AT4G16950.1	LRR14	D	F	P	E	G	858	R	N	E	I	V	V	E	D		C	F	W	N	K				0.0416667	0.978261	0.87037	0	0	858	0	0	0	1	0.857143	1	0	0		0	1	1	0	0
AT4G16950.1	LRR13	L	N	L	E	S	828	L	E	Y	L	N	L	T	G		C	P	N	L	R				1	0	1	0.0470588	0	828	0.964286	0.141176	0.804878	1	0	1	0.0117647	0		0	1	0	1	0
AT4G16950.1	LRR12	Q	N	A	I	K	805	L	I	Y	L	D	I	S	D		C	K	K	L	E				0	0	1	0.675	0	805	1	0.963415	0.878049	1	0.0128205	0.987654	0	0.0361446		0.0120482	0	0	1	0
AT4G16950.1	LRR11	S	L	A	I	N	781	L	E	E	V	D	I	C	K		C	E	S	L	V				0.0547945	0.986111	1	1	0	781	1	0	0.111111	1	0.0684932	1	0.652778	0.0555556		0	0.162162	0	1	1
AT4G16950.1	LRR10	Q	P	L	G	R	758	L	K	Q	M	F	L	R	G		S	K	Y	L	K				0.28125	0.90625	1	0	0	758	1	0	0.0142857	1	0.6	1	0.0571429	0.257143		0	0.0285714	0.671429	1	0
AT4G16950.1	LRR9	F	K	V	E	Y	735	L	V	K	L	R	M	E	N		S	D	L	E	K				1	0	1	0	1	735	1	1	0.016129	1	0.0967742	1	0.0967742	0.0645161		0	0.047619	1	0	0
AT4G16950.1	LRR8	Y	F	P	S	K	713	L	R	L	L	L	W	N	N		C	P	L	K	R				1	1	1	0.0508475	0	713	1	0	0.75	1	0.655738	1	0.131148	0.0491803		0	1	1	0	0
AT4G16950.1	LRR7	E	G	M	C	N	690	L	E	Y	L	S	V	D	C		S	R	V	E	G				0	0	1	0	0	690	1	0	0.847826	1	0.195652	1	0	0.77551		0	0	0.755102	0	0.0545455
AT4G16950.1	LRR6	Q	N	A	I	K	668	L	R	K	L	H	C	S	G		V	I	L	I	D				0	0	1	0.948276	0	668	1	0.0555556	0	1	0.584906	0	0.169811	0		0.886792	1	1	0.979167	0
AT4G16950.1	LRR5	S	N	A	R	N	644	L	E	E	L	D	L	E	G		C	E	S	L	V				0	0.823529	1	0.823529	0.0147059	644	1	0	0	1	0.119403	1	0.537313	0.0149254		0	0.0461538	0	1	0.953125
AT4G16950.1	LRR4	L	P	L	G	S	621	L	K	K	M	N	L	L	C		S	K	N	L	K				0.987013	1	1	0	0	621	1	0	0	1	0.0694444	1	0.458333	0.450704		0	0.112676	0.225352	1	0
AT4G16950.1	LRR3	F	K	A	E	Y	598	L	V	N	L	I	M	K	Y		S	K	L	E	K				1	0	1	0	1	598	1	1	0	1	0.947368	1	0.0263158	0.558442		0	0	1	0	0
AT4G16950.1	LRR2	Y	L	P	L	K	576	L	R	L	L	D	W	D	D		C	P	L	K	S				1	1	1	0.926829	0	576	1	0.0123457	0.962963	1	0.0481928	1	0.304878	0.493671		0.0379747	1	1	0	0
AT4G16950.1	LRR1	K	G	M	R	N	552	L	Q	Y	L	K	I	G	D		W	S	D	G	G				0	0	0.988636	0.0344828	0	552	1	0.0114943	1	1	0	1	0	0.410256		0.776471	0.0540541	0	0.0769231	0
		-5	-4	-3	-2	-1			X2	X3		X5		X7	X8		9	10	11	12	13				-5	-4	-3	-2	-1			X2	X3		X5		X7	X8		9	10	11	12	13
AT4G16920.1	LRR26	F	R	L	R	S	1140	L	M	F	A	D	F	T	D		C	R	G	V	I				1	0	0.987179	0	0.141026	1140	1	0.576923	0.948718	1	0	1	0	0		0	0	0	1	0.986842
AT4G16920.1	LRR25	E	D	F	T	R	1116	L	R	V	L	L	M	Y	C		C	Q	R	L	K				0	0	1	0.126582	0.0379747	1116	1	0.0379747	0.461538	1	0.923077	1	0.961538	0		0	0.0128205	0	1	0.0384615
AT4G16920.1	LRR24	L	I	S	T	N	1093	I	V	W	L	Y	L	E	N		T	A	I	G	E				1	1	0	0	0	1093	1	0.363636	0.163636	1	0.963636	1	0.0178571	0		0	1	1	0	0
AT4G16920.1	LRR23	V	N	L	S	S	1072	L	G	I	L	D	L	S	G		C	S	S	L	R				1	0	1	0	0.0961538	1072	1	0.377778	0.622222	1	0	1	0	0		0	0	0	1	0
AT4G16920.1	LRR22	G	N	L	Q	N	1049	L	R	R	L	Y	M	K	R		C	T	G	L	E				0	0	1	0	0	1049	1	0.55102	0	1	0.44	1	0	0		0	0	0	1	0
AT4G16920.1	LRR21	S	K	A	T	K	1025	L	E	S	L	I	L	N	N		C	K	S	L	V				0	0	1	0	0	1025	1	0	0	1	1	1	0	0		0	0	0	1	1
AT4G16920.1	LRR20	L	I	S	K	S	1003	I	K	W	L	Y	L	E	N		T	A	I	E	E				1	1	0	0	0	1003	1	0.461538	0.230769	1	0.923077	1	0	0		0	1	1	0	0
AT4G16920.1	LRR19	V	N	L	S	S	982	L	E	T	L	D	L	S	G		C	S	S	L	R				1	0	1	0	0	982	1	0.214286	0.642857	1	0.0714286	1	0	0		0	0	0	1	0.0714286
AT4G16920.1	LRR18	G	N	L	Q	K	959	L	V	R	L	E	M	K	E		C	T	G	L	E				0	0	1	0	0	959	1	0.5	0.0714286	1	0.384615	0.923077	0	0		0	0	0	1	0
AT4G16920.1	LRR17	S	K	A	T	N	935	L	K	H	L	Y	L	N	N		C	K	S	L	V				0	0	1	0	0.0512821	935	1	0.0384615	0.153846	1	0.923077	1	0	0		0	0	0	1	1
AT4G16920.1	LRR16	Q	S	L	G	S	912	L	E	E	M	D	L	S	E		S	E	N	L	T				0	0	1	0	0	912	1	0.0519481	0.0384615	1	0	1	0	0		0	0	0	1	0
AT4G16920.1	LRR15	F	R	P	E	Y	889	L	V	F	L	N	V	R	C		Y	K	H	E	K				1	0	0.973684	0	0.605263	889	1	0.294872	0.717949	1	0.0379747	1	0.025641	0		0.564103	0	0.628205	0	0
AT4G16920.1	LRR14	D	F	P	E	G	852	R	N	E	I	V	V	E	D		C	F	W	N	K				0.0416667	0.978261	0.87037	0.0217391	0.0487805	852	0.0833333	0.145455	0.106061	0.985915	0.726027	0.986486	0.0136986	0		0	1	0.986667	0	0
AT4G16920.1	LRR13	L	N	L	E	S	822	L	E	Y	L	N	L	T	G		C	P	N	L	R				1	0	1	0.0470588	0	822	0.964286	0.141176	0.804878	1	0	1	0.0117647	0		0	1	0	1	0
AT4G16920.1	LRR12	Q	N	A	I	K	799	L	I	Y	L	D	I	S	D		C	K	K	L	E				0	0	1	0.675	0	799	1	0.963415	0.878049	1	0.0128205	0.987654	0	0.0361446		0.0120482	0	0	1	0
AT4G16920.1	LRR11	S	L	A	I	N	775	L	E	E	V	D	I	C	K		C	E	S	L	V				0.0547945	0.986111	1	1	0	775	1	0	0.111111	1	0.0684932	1	0.652778	0.0555556		0	0.162162	0	1	1
AT4G16920.1	LRR10	Q	P	L	G	R	752	L	K	Q	M	F	L	R	G		S	K	Y	L	K				0.28125	0.90625	1	0	0	752	1	0	0.0142857	1	0.6	1	0.0571429	0.257143		0	0.0285714	0.671429	1	0
AT4G16920.1	LRR9	F	K	V	E	Y	729	L	V	K	L	R	M	E	N		S	D	L	E	K				1	0	1	0	1	729	1	1	0.016129	1	0.0967742	1	0.0967742	0.0645161		0	0.047619	1	0	0
AT4G16920.1	LRR8	Y	F	P	S	K	707	L	R	L	L	L	W	N	N		C	P	L	K	R				1	1	1	0.0508475	0	707	1	0	0.75	1	0.655738	1	0.131148	0.0491803		0	1	1	0	0
AT4G16920.1	LRR7	E	G	M	C	N	684	L	E	Y	L	S	V	D	C		S	R	M	E	G				0	0	1	0	0	684	1	0	0.847826	1	0.195652	1	0	0.77551		0	0	0.755102	0	0.0545455
AT4G16920.1	LRR6	Q	N	A	I	K	662	L	R	T	L	Y	C	S	G		V	L	L	I	D				0	0	1	0.948276	0	662	1	0.0555556	0	1	0.584906	0	0.169811	0		0.886792	1	1	0.979167	0
AT4G16920.1	LRR5	S	L	A	I	N	638	L	E	E	L	N	L	S	E		C	E	S	L	V				0	0.823529	1	0.823529	0.0147059	638	1	0	0	1	0.119403	1	0.537313	0.0149254		0	0.0461538	0	1	0.953125
AT4G16920.1	LRR4	L	P	L	G	S	615	L	K	K	M	N	L	W	Y		S	K	Y	F	K				0.987013	1	1	0	0	615	1	0	0	1	0.0694444	1	0.458333	0.450704		0	0.112676	0.225352	1	0
AT4G16920.1	LRR3	F	R	A	E	Y	592	L	V	K	L	I	M	K	N		S	K	L	E	K				1	0	1	0	1	592	1	1	0	1	0.947368	1	0.0263158	0.558442		0	0	1	0	0
AT4G16920.1	LRR2	Y	L	P	L	K	570	L	R	L	L	E	W	V	Y		C	P	L	K	S				1	1	1	0.926829	0	570	1	0.0123457	0.962963	1	0.0481928	1	0.304878	0.493671		0.0379747	1	1	0	0
AT4G16920.1	LRR1	K	G	M	R	N	546	L	Q	Y	L	E	I	G	Y		W	S	D	G	D				0	0	0.988636	0.0344828	0	546	1	0.0114943	1	1	0	1	0	0.555556		0.776471	0.0540541	0.0185185	0.170732	0.0576923
		-5	-4	-3	-2	-1			X2	X3		X5		X7	X8		9	10	11	12	13				-5	-4	-3	-2	-1			X2	X3		X5		X7	X8		9	10	11	12	13
AT4G16890.1	LRR26	F	R	L	T	R	1137	L	E	L	A	D	F	T	D		C	R	G	V	I				1	0	0.987179	0	0.141026	1137	1	0.576923	0.948718	1	0	1	0	0		0	0	0	1	0.986842
AT4G16890.1	LRR25	E	D	F	T	R	1113	L	T	V	L	M	M	Y	C		C	Q	R	L	K				0	0	1	0.126582	0.0379747	1113	1	0.0379747	0.461538	1	0.923077	1	0.961538	0		0	0.0128205	0	1	0.0384615
AT4G16890.1	LRR24	L	I	S	T	R	1090	I	E	C	L	Y	L	Q	N		T	A	I	E	E				1	1	0	0	0	1090	1	0.363636	0.163636	1	0.963636	1	0.0178571	0		0	1	1	0	0
AT4G16890.1	LRR23	V	N	L	S	S	1069	L	M	I	L	D	L	S	G		C	S	S	L	R				1	0.0588235	1	0	0.0588235	1069	1	0.52	0.892857	1	0	1	0	0		0	0	0	1	0
AT4G16890.1	LRR22	G	N	L	H	R	1046	L	V	K	L	E	M	K	E		C	T	G	L	E				0	0	1	0	0	1046	1	1	0	1	0.708333	1	0	0		0	0	0	1	0
AT4G16890.1	LRR21	L	I	S	T	N	1023	I	V	W	L	Y	L	E	N		T	A	I	E	E				1	1	0	0	0	1023	1	1	1	1	1	1	0	0		0	1	1	0	0
AT4G16890.1	LRR20	V	N	L	S	S	1002	L	M	I	L	D	L	S	G		C	S	S	L	R				1	0	1	0	0	1002	1	1	1	1	0	1	0	0		0	0	0	1	0
AT4G16890.1	LRR19	G	N	L	Q	K	979	L	V	S	F	E	M	K	E		C	T	G	L	E				0	0	1	0	0	979	1	1	0	1	0	1	0	0		0	0	0	1	0
AT4G16890.1	LRR18	S	K	A	T	N	955	L	K	N	L	K	L	N	N		C	K	S	L	V				0	0	1	0	0	955	1	0	0	1	0	1	0	0		0	0	0	1	1
AT4G16890.1	LRR17	L	I	S	E	S	933	I	K	W	L	Y	L	E	N		T	A	I	E	E				1	1	0	0	0	933	1	0	1	1	1	1	0	0		0	1	1	0	0
AT4G16890.1	LRR16	V	N	L	S	S	912	L	E	T	L	D	L	S	G		C	S	S	L	R				1	0	1	0	0	912	1	0	0.25	1	0	1	0	0		0	0	0	1	0
AT4G16890.1	LRR15	G	N	L	H	R	889	L	V	R	L	E	M	K	K		C	T	G	L	E				0	0	1	0	0	889	1	1	0	1	0	1	0	0		0	0	0	1	0
AT4G16890.1	LRR14	L	I	S	T	N	866	I	V	W	L	Y	L	E	N		T	A	I	E	E				1	1	0	0	0	866	1	0.4	0.6	1	1	1	0	0		0	1	1	0	0
AT4G16890.1	LRR13	V	N	L	S	S	845	L	E	T	L	D	L	S	G		C	S	S	L	R				1	0	1	0	0.0961538	845	1	0.377778	0.622222	1	0	1	0	0		0	0	0	1	0.178571
AT4G16890.1	LRR12	G	N	L	H	R	822	L	V	R	L	E	M	K	E		C	T	G	L	E				0	0	1	0	0	822	1	0.55102	0	1	0.44	1	0	0		0	0	0	1	0
AT4G16890.1	LRR11	S	K	A	T	K	798	L	E	S	L	I	L	N	N		C	K	S	L	V				0	0	1	0	0.0512821	798	1	0.0384615	0.153846	1	0.923077	1	0	0		0	0	0	1	1
AT4G16890.1	LRR10	Q	S	L	G	S	775	L	E	G	M	D	L	S	E		S	E	N	L	T				0	0	1	0	0	775	1	0.0519481	0.0384615	1	0	1	0	0		0	0	0	1	0
AT4G16890.1	LRR9	F	R	P	E	Q	752	L	A	F	L	N	V	R	G		Y	K	H	E	K				1	0	0.973684	0	0.605263	752	1	0.294872	0.717949	1	0.0379747	1	0.025641	0		0.564103	0	0.628205	0	0
AT4G16890.1	LRR8	D	F	P	E	G	715	R	N	E	I	V	V	E	D		C	F	W	N	K				0.0789474	0.978261	0.87037	0.0217391	0.0487805	715	0.0227273	0.145455	0.106061	0.985915	0.726027	0.986486	0.0136986	0		0	1	0.986667	0	0
AT4G16890.1	LRR7	L	N	L	E	S	685	L	E	Y	L	N	L	T	G		C	P	N	L	R				1	0	1	0.0470588	0	685	0.964286	0.141176	0.804878	1	0	1	0.0117647	0		0	1	0	1	0
AT4G16890.1	LRR6	Q	N	A	T	K	662	L	I	Y	L	D	M	S	D		C	K	K	L	E				0	0	1	0.948276	0	662	1	0.963415	0.878049	1	0.0128205	0.987654	0	0.0361446		0.0120482	0	0	1	0
AT4G16890.1	LRR5	S	L	A	I	N	638	L	E	E	L	D	L	V	G		C	K	S	L	V				0	0.823529	1	0.823529	0.0147059	638	1	0	0	1	0.119403	1	0.537313	0.0149254		0	0.0461538	0	1	0.953125
AT4G16890.1	LRR4	L	P	L	G	S	615	L	K	E	M	N	L	R	Y		S	N	N	L	K				0.987013	1	1	0	0	615	1	0	0	1	0.0694444	1	0.458333	0.450704		0	0.112676	0.225352	1	0
AT4G16890.1	LRR3	F	K	A	E	Y	592	L	V	N	L	I	M	K	Y		S	K	L	E	K				1	0	1	0	1	592	1	1	0	1	0.947368	1	0.0263158	0.558442		0	0	1	0	0
AT4G16890.1	LRR2	Y	L	P	L	K	570	L	R	L	L	D	W	D	D		C	P	L	K	S				1	1	1	0.926829	0	570	1	0.0123457	0.962963	1	0.0481928	1	0.304878	0.493671		0.0379747	1	1	0	0
AT4G16890.1	LRR1	K	G	M	R	N	548	L	Q	Y	L	E	I	G	Y		Y	G	D	L	P				0	0	0.988636	0.0344828	0	548	1	0.0114943	1	1	0	1	0	0.410256		0.776471	0.0540541	0.0576923	0.9	0.96875
		-5	-4	-3	-2	-1			X2	X3		X5		X7	X8		9	10	11	12	13				-5	-4	-3	-2	-1			X2	X3		X5		X7	X8		9	10	11	12	13
AT4G16860.1	LRR22	F	R	L	T	S	1067	L	M	V	A	D	F	T	D		C	R	G	V	I				1	0	0.987179	0	0.141026	1067	1	0.576923	0.948718	1	0	1	0	0		0	0	0	1	0.986842
AT4G16860.1	LRR21	E	D	L	T	R	1043	L	S	V	L	L	M	Y	C		C	Q	R	L	K				0	0	1	0.126582	0.0379747	1043	1	0.0379747	0.461538	1	0.923077	1	0.961538	0		0	0.0128205	0	1	0.0384615
AT4G16860.1	LRR20	L	I	S	T	R	1020	I	E	C	L	Y	L	E	N		T	A	I	E	E				1	1	0	0	0	1020	1	0.363636	0.163636	1	0.963636	1	0.0178571	0		0	1	1	0	0
AT4G16860.1	LRR19	V	N	L	S	S	999	L	I	I	L	D	L	S	G		C	S	S	L	R				1	0	1	0	0.0961538	999	1	0.377778	0.622222	1	0	1	0	0		0	0	0	1	0
AT4G16860.1	LRR18	G	N	L	H	R	976	L	V	R	L	E	M	K	E		C	T	G	L	E				0	0	1	0	0	976	1	0.55102	0	1	0.44	1	0	0		0	0	0	1	0
AT4G16860.1	LRR17	S	K	A	T	N	952	L	K	R	L	Y	L	N	G		C	K	S	L	V				0	0	1	0	0.0512821	952	1	0.0384615	0.153846	1	0.923077	1	0	0		0	0	0	1	1
AT4G16860.1	LRR16	Q	S	L	G	S	929	L	K	R	M	D	L	S	E		S	E	N	L	T				0	0	1	0	0	929	1	0.0519481	0.0384615	1	0	1	0	0		0	0	0	1	0
AT4G16860.1	LRR15	F	R	P	E	Y	906	L	T	F	L	D	V	S	G		C	K	H	E	K				1	0	0.973684	0	0.605263	906	1	0.294872	0.717949	1	0.0379747	1	0.025641	0		0.564103	0	0.628205	0	0
AT4G16860.1	LRR14	E	I	L	Q	D	869	R	N	E	I	E	V	E	D		C	F	W	N	K				0	1	1	0	0	869	0.0227273	0.145455	0.106061	0.985915	0.726027	0.986486	0.0136986	0		0	1	0.986667	0	0
AT4G16860.1	LRR13	L	N	L	E	S	839	L	E	Y	L	N	L	T	G		C	P	N	L	R				1	0	1	0.0470588	0	839	0.964286	0.141176	0.804878	1	0	1	0.0117647	0		0	1	0	1	0
AT4G16860.1	LRR12	Q	N	A	T	K	816	L	I	N	L	D	M	R	D		C	K	K	L	E				0	0	1	0.675	0	816	1	0.963415	0.878049	1	0.0128205	0.987654	0	0.0361446		0.0120482	0	0	1	0
AT4G16860.1	LRR11	S	L	A	I	N	792	L	E	R	L	Y	L	F	G		C	E	S	L	V				0.0547945	0.986111	1	1	0	792	1	0	0.111111	1	0.0684932	1	0.652778	0.0555556		0	0.162162	0	1	1
AT4G16860.1	LRR10	Q	P	L	G	S	769	L	K	E	M	Y	L	H	G		S	K	Y	L	K				0.28125	0.90625	1	0	0	769	1	0	0.0142857	1	0.6	1	0.0571429	0.257143		0	0.0285714	0.671429	1	0
AT4G16860.1	LRR9	F	K	A	E	Y	746	L	V	E	L	R	M	E	N		S	D	L	E	K				1	0	1	0	1	746	1	1	0.016129	1	0.0967742	1	0.0967742	0.0645161		0	0.047619	1	0	0
AT4G16860.1	LRR8	Y	L	P	R	K	724	L	K	R	L	W	W	D	Y		C	P	V	K	R				1	1	1	0.0508475	0	724	1	0	0.75	1	0.655738	1	0.131148	0.0491803		0	1	1	0	0
AT4G16860.1	LRR7	E	G	M	C	N	701	L	E	Y	L	S	V	D	W		S	S	M	E	G				0	0	1	0	0	701	1	0	0.847826	1	0.195652	1	0	0.77551		0	0	0.755102	0	0.0545455
AT4G16860.1	LRR6	Q	N	A	I	K	679	L	R	T	L	Y	C	S	G		V	L	L	I	D				0	0	1	0.948276	0	679	1	0.0555556	0	1	0.584906	0	0.169811	0		0.886792	1	1	0.979167	0
AT4G16860.1	LRR5	S	L	A	I	N	655	L	E	E	L	N	L	S	K		C	E	S	L	V				0	0.823529	1	0.823529	0.0147059	655	1	0	0	1	0.119403	1	0.537313	0.0149254		0	0.0461538	0	1	0.953125
AT4G16860.1	LRR4	L	P	L	G	S	632	L	K	K	M	D	L	G	C		S	N	N	L	K				0.987013	1	1	0	0	632	1	0	0	1	0.0694444	1	0.458333	0.450704		0	0.112676	0.225352	1	0
AT4G16860.1	LRR3	F	K	A	E	Y	609	L	V	N	L	I	M	K	Y		S	K	L	E	K				1	0	1	0	1	609	1	1	0	1	0.947368	1	0.0263158	0.558442		0	0	1	0	0
AT4G16860.1	LRR2	Y	L	P	L	K	587	L	K	L	L	K	W	N	Y		C	P	L	K	S				1	1	1	0.926829	0	587	1	0.0123457	0.962963	1	0.0481928	1	0.304878	0.493671		0.0379747	1	1	0	0
AT4G16860.1	LRR1	K	G	M	R	N	551	L	Q	Y	L	E	I	G	H		W	S	E	I	G				0	0	0.988636	0.0344828	0	551	1	0.0114943	1	1	0	1	0	0.410256		0.776471	0.0540541	0.0185185	0.170732	0
	RPP13 (AT3G46530.1)
		-5	-4	-3	-2	-1			X2	X3		X5		X7	X8		9	10	11	12	13				-5	-4	-3	-2	-1			X2	X3		X5		X7	X8		9	10	11	12	13
AT3G46530.1	LRR12	E	A	M	P	N	807	L	I	E	L	E	I	S	V		S	K	R	E	T				0	1	1	1	0	807	1	1	0	1	0.307692	1	0	0.846154		0.666667	0	0	0	0
AT3G46530.1	LRR11	Q	G	F	G	R	784	L	R	K	L	D	L	L	M		R	S	L	D	E				0	0	1	0	0	784	1	0	0	1	0.225	1	0.95	0.875		0.2	0.102564	1	0	0
AT3G46530.1	LRR10	Q	K	M	P	R	760	L	E	D	L	I	L	L	S		C	N	Y	S	G				0	0	1	1	0	760	1	0	0.025	1	1	0.975	0.175	0		0.05	0.1	1	0.55	0
AT3G46530.1	LRR9	V	I	S	R	S	736	L	E	S	V	T	L	V	G		I	T	F	E	E				1	1	0	0.5	0	736	1	0.375	0	1	0	1	0.45	0.425		1	0.075	1	0	0
AT3G46530.1	LRR8	T	K	L	E	S	705	L	R	V	L	K	L	A	T		P	T	E	V	H				0	0	1	0	0	705	1	0	1	1	0	1	0.675	0.677419		0.2	0	0	0.8	0.641026
AT3G46530.1	LRR7	E	L	L	I	N	676	L	R	D	L	G	I	S	E		M	S	R	S	K				0	1	1	1	0	676	1	0	0	1	0.175	1	0.825	0		0.216216	0.783784	0	0.0645161	0.025641
AT3G46530.1	LRR6	A	N	L	Q	T	657	L	T	S	I	S	F	D	S		W	N	K	L	K				1	0	1	0	0	657	1	0	0.375	1	0	0.275	0.375	0		1	0	0	1	0
AT3G46530.1	LRR5	R	K	L	T	S	635	L	R	H	V	I	G	N	F		F	G	G	L	L				0	0	1	0	0	635	1	0	0	1	1	0.025641	0.025641	1		0.948718	0	0	1	1
AT3G46530.1	LRR4	S	K	L	R	F	612	L	Q	T	L	F	V	S	D		N	Y	F	I	E				0	0	0.95	0	1	612	1	0	0	1	0.125	1	0.36	0.175		0.15	0.85	0.65	1	0.075
AT3G46530.1	LRR3	G	D	L	I	H	587	L	R	Y	L	G	I	D	G		N	S	I	N	D				0.268293	0	0.902439	1	0	587	1	0	1	1	0	1	0	0		0.780488	0.121951	1	0	0.222222
AT3G46530.1	LRR2	E	T	L	K	L	566	L	R	V	L	D	F	G	S		L	W	L	P	F				0	0.0243902	0.785714	0	0.97561	566	1	0	1	1	0	1	0	0.390244		0.902439	0.512195	0.926829	0.95122	0.853659
AT3G46530.1	LRR1	R	K	N	K	R	543	M	R	S	F	L	Y	F	G		E	F	D	H	L				0	0	0	0	0	543	1	0	0	1	1	0.717949	1	0		0	0.585366	0.170732	0.707317	0.95122
		-5	-4	-3	-2	-1			X2	X3		X5		X7	X8		9	10	11	12	13				-5	-4	-3	-2	-1			X2	X3		X5		X7	X8		9	10	11	12	13
AT3G44670.1	LRR14	Q	L	P	D	S	958	L	A	Y	L	Y	A	D	N		C	K	S	L	E				0.0078125	1	0.394531	0	0.00790514	958	0.992095	0.434783	0.980237	1	0.903614	0.995968	0.00396825	0.00398406		0	0.00408163	0	1	0
AT3G44670.1	LRR13	Q	R	M	S	R	937	L	R	D	L	R	I	N	N		C	N	N	L	V				0	0	1	0.023166	0	937	1	0.00775194	0.577519	1	0.015625	0.996109	0.0820312	0		0	0.00387597	0	1	1
AT3G44670.1	LRR12	I	N	L	K	F	905	L	D	T	L	N	L	A	G		C	S	Q	L	K				0.991935	0	0.995951	0.182927	0.239837	905	1	0.242647	0.285714	1	0.00364964	1	0.0833333	0.0254545		0	0.0144928	0	1	0
AT3G44670.1	LRR11	G	D	I	T	N	882	L	K	E	F	D	L	S	N		C	S	N	L	V				0.0206186	0	1	0	0	882	1	0.134146	0.463768	0.990291	0.0306122	1	0.030303	0.0454545		0.0181818	0	0	1	1
AT3G44670.1	LRR10	G	T	A	T	N	858	L	K	E	L	N	I	S	G		C	S	S	L	V				0	0	1	0.0246914	0	858	1	0.060241	0.13253	1	0.0240964	1	0.025641	0		0	0	0	1	0.940476
AT3G44670.1	LRR9	E	N	A	T	N	834	L	Q	K	L	D	L	G	N		C	S	S	L	I				0.0344828	0	1	0	0	834	1	0.142857	0.0544218	1	0	1	0.146497	0.0119048		0.00606061	0	0	1	0.9875
AT3G44670.1	LRR8	I	N	A	N	N	811	L	Q	Q	L	S	L	I	N		C	S	R	V	V				0.960452	0.00564972	0.983051	0.0114286	0	811	1	0.011236	0.132597	1	0.00558659	1	0.366279	0.0120482		0	0.0060241	0	0.993333	0.993333
AT3G44670.1	LRR7	G	N	A	T	K	788	L	E	E	L	Y	L	E	N		C	S	S	L	E				0.0354331	0	0.872	0	0.00425532	788	0.995745	0.0425532	0.314894	1	0.0456432	1	0.0486726	0.186047		0	0.0309278	0.0105263	1	0.786096
AT3G44670.1	LRR6	E	K	L	T	S	765	L	Q	R	L	Y	L	Q	R		C	S	S	L	V				0	0	0.996154	0.0688259	0.00408163	765	1	0.00406504	0.587302	1	0.241573	1	0.115207	0.0175439		0	0.012987	0	1	0.989091
AT3G44670.1	LRR5	S	T	A	T	N	741	L	E	E	L	K	L	R	D		C	S	S	L	V				0	0	0.996587	0	0	741	1	0	0	1	0.0103093	1	0.0215054	0		0.00757576	0.0114504	0.00384615	1	1
AT3G44670.1	LRR4	K	Q	L	R	N	718	L	K	W	M	D	L	S	N		S	E	D	L	K				0	0	1	0	0	718	1	0	0.99322	1	0.00338983	1	0.0372881	0.505085		0	0.0677966	0.352542	1	0.0677966
AT3G44670.1	LRR3	F	N	P	E	F	695	L	V	E	L	H	M	S	F		S	K	L	R	K				1	0	0.919732	0	1	695	1	0.996656	0	1	0.0401338	0.993311	0	0.388704		0	0.0662252	1	0.0397351	0
AT3G44670.1	LRR2	C	H	S	P	K	673	I	R	S	L	K	W	Y	S		Y	Q	N	I	C				0.938983	0	0	1	0.00340136	673	1	0	0.0566667	1	0	0.996633	0.802721	0.318644		1	0	0	0.959459	0.00675676
AT3G44670.1	LRR1	E	R	M	N	D	645	F	E	F	V	R	I	N	A		L	I	P	T	E				0	0	1	0.024055	0	645	1	0	1	0.985965	0.128114	0.96831	0.076087	0.756303		0.647059	0.888889	0.213592	0.615385	0
		-5	-4	-3	-2	-1			X2	X3		X5		X7	X8		9	10	11	12	13				-5	-4	-3	-2	-1			X2	X3		X5		X7	X8		9	10	11	12	13
AT3G44630.1	LRR16	Q	L	P	D	S	1015	L	D	Y	I	Y	A	D	N		C	K	S	L	E				0.0078125	1	0.394531	0	0.00790514	1015	0.992095	0.434783	0.980237	1	0.903614	0.995968	0.00396825	0.00398406		0	0.00408163	0	1	0
AT3G44630.1	LRR15	K	R	M	S	R	994	L	R	A	L	R	L	N	N		C	N	S	L	V				0.00393701	0	1	0.023166	0	994	1	0.00775194	0.577519	1	0.015625	0.996109	0.0820312	0		0	0.00387597	0	1	1
AT3G44630.1	LRR14	H	A	L	D	I	971	I	T	D	L	L	L	V	S		E	D	I	Q	E				0.00398406	1	1	0	1	971	1	0	0.0737705	1	0.480851	0.978378	1	0.0218579		0.00806452	0	1	0	0
AT3G44630.1	LRR13	T	S	W	S	R	950	L	A	V	Y	E	M	S	Y		F	E	S	L	K				0.664062	0.0392157	1	0	0.570312	950	1	0.855469	0.398438	1	0	1	0	0.996124		0.992188	0.00393701	0	1	0.0433071
AT3G44630.1	LRR12	E	I	S	T	H	927	I	S	E	L	R	L	K	G		T	A	I	K	E				0	0.99635	0.0328467	0.0218978	0.0037594	927	1	0.0304183	0.520913	1	0.469697	1	0.366412	0		0	0.957854	1	0	0
AT3G44630.1	LRR11	I	N	L	I	S	906	L	R	I	L	D	L	T	D		C	S	Q	L	K				0.991935	0	0.995951	0.182927	0.239837	906	1	0.242647	0.285714	1	0.00364964	1	0.0833333	0.0254545		0	0.0144928	0	1	0
AT3G44630.1	LRR10	G	N	L	Q	K	883	L	F	M	L	R	M	R	G		C	S	K	L	E				0	0	1	0	0.0659341	883	1	0.464088	0.519337	1	0.515306	1	0.0663265	0		0	0	0.00537634	1	0.0529101
AT3G44630.1	LRR9	G	D	M	T	N	859	L	K	E	F	D	L	S	N		C	S	N	L	V				0	0	1	0	0.0534351	859	1	0.0932203	0.444444	1	0.0841121	1	0.046729	0.00934579		0	0	0	1	1
AT3G44630.1	LRR8	G	T	A	N	N	835	L	W	K	L	D	I	R	G		C	S	S	L	V				0	0	1	0.0125786	0	835	1	0.150943	0.101266	1	0	1	0	0		0.00621118	0.0189873	0	1	0.95
AT3G44630.1	LRR7	E	N	V	T	N	811	L	H	Q	L	K	L	Q	N		C	S	S	L	I				0.0344828	0	1	0	0	811	1	0.142857	0.0544218	1	0	1	0.146497	0.0119048		0.00606061	0	0	1	1
AT3G44630.1	LRR6	I	N	A	N	N	788	L	Q	G	L	S	L	T	N		C	S	R	V	V				0.0354331	0	0.872	0	0.00425532	788	0.995745	0.0425532	0.314894	1	0.0456432	1	0.0486726	0.186047		0	0.0309278	0	0.993333	0.993333
AT3G44630.1	LRR5	E	K	L	T	S	765	L	Q	I	L	D	L	R	D		C	S	S	L	V				0	0	0.996154	0.0688259	0.00408163	765	1	0.00406504	0.587302	1	0.241573	1	0.115207	0.0175439		0	0.012987	0	1	0.989091
AT3G44630.1	LRR4	K	Q	L	R	N	741	L	K	W	M	D	L	S	D		S	R	D	L	K				0	0	1	0	0	741	1	0	0.99322	1	0.00338983	1	0.0372881	0.505085		0	0.0677966	0.352542	1	0.0677966
AT3G44630.1	LRR3	F	N	P	E	F	718	L	V	E	L	D	M	R	C		S	K	L	R	K				1	0	0.919732	0	1	718	1	0.996656	0	1	0.0401338	0.993311	0	0.388704		0	0.0662252	1	0.0397351	0
AT3G44630.1	LRR2	Y	H	S	P	R	696	I	R	S	L	K	W	F	P		Y	Q	N	I	C				0.938983	0	0	1	0.00340136	696	1	0	0.0566667	1	0	0.996633	0.802721	0.318644		1	0	0	0.959459	0.00675676
AT3G44630.1	LRR1	E	R	I	H	D	666	F	Q	F	V	K	I	N	Y		V	F	T	H	Q				0	0	1	0.024055	0	666	1	0	1	0.985965	0.128114	0.96831	0.076087	0.756303		0.647059	1	0	0.111111	0.0294118
	RPP1 (AT3G44480.1)
		-5	-4	-3	-2	-1			X2	X3		X5		X7	X8		9	10	11	12	13				-5	-4	-3	-2	-1			X2	X3		X5		X7	X8		9	10	11	12	13
AT3G44480.1	LRR16	Q	L	S	D	S	989	L	D	Y	I	Y	A	D	N		C	K	S	L	E				0.0078125	1	0.394531	0	0.00790514	989	0.992095	0.434783	0.980237	1	0.903614	0.995968	0.00396825	0.00398406		0	0.00408163	0	1	0
AT3G44480.1	LRR15	K	R	M	S	R	968	L	R	D	L	S	L	N	N		C	N	N	L	V				0.00393701	0	1	0.023166	0	968	1	0.00775194	0.577519	1	0.015625	0.996109	0.0820312	0		0	0.00387597	0	1	1
AT3G44480.1	LRR14	H	A	F	D	I	946	I	T	K	L	H	L	S	K		D	I	Q	E	V				0.00398406	1	1	0	1	946	1	0	0.0737705	1	0.480851	0.978378	0.0218579	0.00806452		0	1	0	0	1
AT3G44480.1	LRR13	M	S	W	S	P	925	L	A	D	F	Q	I	S	Y		F	E	S	L	M				0.664062	0.0392157	1	0	0.570312	925	1	0.855469	0.398438	1	0	1	0	0.996124		0.992188	0.00393701	0	1	0.0433071
AT3G44480.1	LRR12	E	I	S	T	H	902	I	S	E	L	R	L	K	G		T	A	I	K	E				0	0.99635	0.0328467	0.0218978	0.0037594	902	1	0.0304183	0.520913	1	0.469697	1	0.366412	0		0	0.957854	1	0	0
AT3G44480.1	LRR11	I	N	L	K	S	881	L	D	T	L	N	L	T	D		C	S	Q	L	K				0.991935	0	0.995951	0.182927	0.239837	881	1	0.242647	0.285714	1	0.00364964	1	0.0833333	0.0254545		0	0.0144928	0	1	0
AT3G44480.1	LRR10	G	N	L	Q	N	858	L	C	K	L	I	M	R	G		C	S	K	L	E				0	0	1	0	0.0659341	858	1	0.464088	0.519337	1	0.515306	1	0.0663265	0		0	0	0.00537634	1	0.0529101
AT3G44480.1	LRR9	G	D	I	T	D	834	L	E	V	F	D	L	S	N		C	S	S	L	V				0	0	1	0	0	834	1	0.134146	0.463768	0.990291	0.0306122	1	0.030303	0.0454545		0.0181818	0	0	1	1
AT3G44480.1	LRR8	G	T	A	T	N	810	L	K	Q	L	N	I	S	G		C	S	S	L	V				0	0	1	0.0125786	0	810	1	0.150943	0.101266	1	0	1	0	0		0.00621118	0.0189873	0	1	0.95
AT3G44480.1	LRR7	E	N	A	T	K	786	L	R	E	L	K	L	Q	N		C	S	S	L	I				0.0354331	0	0.872	0	0	786	1	0.142857	0.0544218	1	0	1	0.146497	0.0119048		0.00606061	0	0	1	1
AT3G44480.1	LRR6	E	K	L	T	S	763	L	Q	I	L	D	L	E	N		C	S	S	L	E				0	0	0.996154	0.0688259	0.00408163	763	1	0.00406504	0.587302	1	0.241573	1	0.115207	0.0175439		0	0.012987	0	1	0.989091
AT3G44480.1	LRR5	S	T	A	T	N	739	L	E	E	L	K	L	R	N		C	S	S	L	V				0	0	0.996587	0	0	739	1	0	0	1	0.0103093	1	0.0215054	0		0.00757576	0.0114504	0.00384615	1	1
AT3G44480.1	LRR4	K	Q	L	R	N	716	L	K	W	M	D	L	S	Y		S	S	Y	L	K				0	0	1	0	0	716	1	0	0.99322	1	0.00338983	1	0.0372881	0.505085		0	0.0677966	0.352542	1	0.0677966
AT3G44480.1	LRR3	F	N	P	E	F	693	L	V	E	L	D	M	R	S		S	N	L	R	K				1	0	0.919732	0	1	693	1	0.996656	0	1	0.0401338	0.993311	0	0.388704		0	0.0662252	1	0.0397351	0
AT3G44480.1	LRR2	Y	H	S	P	K	671	I	R	S	L	N	W	Y	G		Y	E	S	L	C				0.938983	0	0	1	0.00340136	671	1	0	0.0566667	1	0	0.996633	0.802721	0.318644		1	0	0	0.959459	0.00675676
AT3G44480.1	LRR1	E	R	V	H	D	643	F	H	F	V	R	I	D	A		S	F	Q	P	E				0	0	1	0.024055	0	643	1	0	1	0.985965	0.128114	0.96831	0.166667	0.8		0.4	1	0.0909091	0.942857	0
		-5	-4	-3	-2	-1			X2	X3		X5		X7	X8		9	10	11	12	13				-5	-4	-3	-2	-1			X2	X3		X5		X7	X8		9	10	11	12	13
AT3G44400.1	LRR11	Q	L	P	D	S	834	L	D	Y	I	Y	A	D	N		C	K	S	L	E				0.0078125	1	0.394531	0	0.00790514	834	0.992095	0.434783	0.980237	1	0.903614	0.995968	0.00396825	0.00398406		0	0.00408163	0	1	0
AT3G44400.1	LRR10	K	R	M	S	R	813	L	R	V	L	T	L	N	N		C	N	N	L	V				0.00393701	0	1	0.023166	0	813	1	0.00775194	0.577519	1	0.015625	0.996109	0.0820312	0		0	0.00387597	0	1	1
AT3G44400.1	LRR9	E	N	A	T	N	788	L	R	E	L	K	L	Q	N		C	S	S	L	I				0	0	0.981818	0	0	788	1	0.04	0.1875	1	0	1	0.037037	0		0	0	0	1	0.925926
AT3G44400.1	LRR8	I	N	A	N	N	765	L	Q	E	L	S	L	R	N		C	S	R	V	V				0.960452	0.00564972	0.983051	0.0114286	0	765	1	0.011236	0.132597	1	0.00558659	1	0.366279	0		0	0.0196078	0.0153846	1	1
AT3G44400.1	LRR7	G	N	A	T	K	742	L	E	K	L	D	L	E	N		C	S	S	L	V				0.0354331	0	0.872	0	0.00425532	742	0.995745	0.0425532	0.314894	1	0.0456432	1	0.0486726	0.186047		0	0.0309278	0.0105263	1	0.786096
AT3G44400.1	LRR6	E	K	L	T	S	719	L	Q	I	L	D	L	H	S		C	S	S	L	V				0	0	0.996154	0.0688259	0.00408163	719	1	0.00406504	0.535714	1	0.0535714	1	0.115207	0.0175439		0	0.012987	0	1	0.989091
AT3G44400.1	LRR5	S	T	A	T	N	695	L	E	E	L	K	L	R	R		C	S	S	L	V				0	0	0.996587	0	0	695	1	0	0	1	0.0103093	1	0.0215054	0		0.00757576	0.0114504	0.00384615	1	1
AT3G44400.1	LRR4	K	Q	L	R	N	672	L	K	W	M	D	L	S	D		S	E	D	L	K				0	0	1	0	0	672	1	0	0.99322	1	0.00338983	1	0.0372881	0.505085		0	0.0677966	0.352542	1	0.0677966
AT3G44400.1	LRR3	F	N	P	E	F	649	L	V	E	L	D	M	S	S		S	K	L	R	K				1	0	0.919732	0	1	649	1	0.996656	0	1	0.0401338	0.993311	0	0.388704		0	0.0662252	1	0.0397351	0
AT3G44400.1	LRR2	Y	H	S	P	R	627	I	R	S	L	K	W	F	G		Y	Q	N	I	C				0.938983	0	0	1	0.00340136	627	1	0	0.0566667	1	0	0.996633	0.802721	0.318644		1	0	0	0.959459	0.00675676
AT3G44400.1	LRR1	E	R	M	H	D	584	F	Q	F	V	R	I	N	D		V	F	T	H	K				0	0	1	0.024055	0	584	1	0	1	0.985965	0.128114	0.96831	0.0617284	0.181818		0.607143	0.717949	0.307692	0.15625	0.0769231
		-5	-4	-3	-2	-1			X2	X3		X5		X7	X8		9	10	11	12	13				-5	-4	-3	-2	-1			X2	X3		X5		X7	X8		9	10	11	12	13
AT2G14080.1	LRR21	F	N	N	P	N	1046	I	K	C	L	D	F	T	N		C	L	K	L	D				1	0	0	1	0	1046	1	0	0	1	0	1	0	0		0	1	0	1	0
AT2G14080.1	LRR20	Q	L	S	D	S	1023	L	I	I	L	D	A	E	N		C	G	S	L	E				0	1	0.854545	0	0	1023	1	0.0909091	1	1	0	0.981818	0	0.0181818		0	0.0545455	0	1	0
AT2G14080.1	LRR19	N	R	I	T	R	1002	L	R	R	L	K	L	S	G		C	G	K	L	V				0	0	1	0	0	1002	1	0	0	1	0.0535714	1	0	0		0	0	0	1	1
AT2G14080.1	LRR18	H	V	L	E	R	979	I	T	V	L	E	L	S	D		I	N	I	R	E				0	1	1	0	0	979	1	0	1	1	0	1	0	0		1	0	1	0	0
AT2G14080.1	LRR17	R	S	W	P	R	958	L	E	D	L	Q	M	L	Y		S	E	N	L	S				0	0	1	1	0	958	1	0.122807	0	1	0	1	1	1		0	0	0	1	0
AT2G14080.1	LRR16	V	I	S	T	N	935	I	K	R	L	H	L	R	G		T	Q	I	E	E				0.964912	1	0	0	0	935	1	0	0	1	0.122807	1	0.157895	0		0	0.0350877	1	0	0
AT2G14080.1	LRR15	I	N	L	E	F	914	L	N	E	L	D	L	T	D		C	I	L	L	K				1	0	1	0	1	914	1	0	0	1	0	1	0	0		0	1	1	1	0
AT2G14080.1	LRR14	G	N	L	H	K	891	L	S	E	L	R	L	R	G		C	K	K	L	Q				0	0	1	0	0	891	1	0	0.0526316	1	0	1	0	0		0	0	0	1	0
AT2G14080.1	LRR13	G	K	A	T	N	867	L	K	I	L	N	L	G	Y		L	S	C	L	V				0	0	1	0	0.0434783	867	1	0.217391	1	1	0	1	0	0.956522		1	0.26087	0	1	1
AT2G14080.1	LRR12	G	N	A	I	N	843	L	E	K	L	I	L	A	G		C	E	S	L	V				0	0	1	0.389831	0	843	1	0.583333	0.616667	1	0.383333	1	0.366667	0.5		0.616667	0.583333	0	1	0.948276
AT2G14080.1	LRR11	G	N	C	T	N	819	L	K	E	L	H	L	T	C		C	S	S	L	I				0	0	0.8	0.777778	0	819	1	0	0.227273	1	0.795455	1	0.840909	0.0681818		0	0	0	1	0.181818
AT2G14080.1	LRR10	G	N	C	T	N	795	L	K	K	L	H	L	I	C		C	S	S	L	K				0	0.0526316	0.0877193	0.0350877	0	795	1	0	0.210526	1	0.0350877	1	0.298246	0.77193		0	0	0	1	0.824561
AT2G14080.1	LRR9	G	N	A	T	N	771	L	K	E	L	D	L	S	C		C	S	S	L	K				0	0	0.886364	0.0227273	0	771	1	0.0227273	0	1	0	1	0.181818	0.586957		0.0217391	0	0	1	0.804348
AT2G14080.1	LRR8	G	N	A	I	N	747	L	Q	T	I	D	F	S	H		C	E	N	L	V				0	0.428571	0.904762	0.833333	0	747	1	0.0238095	0	1	0	1	0.0952381	0.775		0	0	0	1	1
AT2G14080.1	LRR7	G	N	A	T	K	723	L	L	K	L	E	L	S	G		C	S	S	L	L				0	0	1	0	0	723	1	1	0	1	0.0222222	1	0	0.0222222		0	0	0	1	1
AT2G14080.1	LRR6	S	S	A	T	N	699	L	E	V	L	N	L	N	G		C	S	S	L	V				0	0	1	0	0	699	1	0	1	1	0	1	0.183333	0		0	0	0	1	1
AT2G14080.1	LRR5	Q	P	L	R	N	676	L	K	R	M	D	L	F	S		S	K	N	L	K				0	1	1	0	0	676	1	0	0	1	0.583333	1	0.166667	0.183333		0	0.0166667	0	1	0
AT2G14080.1	LRR4	F	N	P	E	F	653	L	V	E	L	N	M	W	G		S	K	L	E	K				1	0	1	0	1	653	1	1	0	1	0	1	0.603448	0.603448		0	0	1	0	0
AT2G14080.1	LRR3	Y	I	S	R	K	631	L	R	L	L	D	W	M	Y		F	P	M	T	C				1	1	0.0454545	0	0	631	1	0	1	1	0	1	0.568182	0.954545		1	1	1	0	0
AT2G14080.1	LRR2	E	G	M	S	N	602	L	Q	F	L	R	V	K	N		F	G	N	L	F				0	0	1	0	0	602	1	0	1	1	0	1	0	0		0.959184	0	0.155556	1	1
AT2G14080.1	LRR1	G	R	S	V	I	577	G	I	Y	L	D	L	H	R		N	D	D	V	F				0	0	0	1	1	577	0	1	0.15	1	0.25	1	0.816667	0		0	0	0.0333333	1	1
		-5	-4	-3	-2	-1			X2	X3		X5		X7	X8		9	10	11	12	13				-5	-4	-3	-2	-1			X2	X3		X5		X7	X8		9	10	11	12	13
AT1G69550.1	LRR25	Q	L	P	D	S	1218	L	S	V	L	V	A	E	S		C	E	S	L	E				0	1	0.896552	0	0	1218	1	0	0.948276	1	0.258621	1	0	0		0	0	0	1	0
AT1G69550.1	LRR24	G	N	L	I	N	1197	L	K	K	L	D	L	N	K		C	T	K	L	V				0	0	1	1	0	1197	1	0	0	1	0.0588235	1	0	0		0	0	0	1	1
AT1G69550.1	LRR23	G	N	L	I	N	1173	L	Q	E	L	Y	L	S	E		C	S	S	L	V				0	0	1	1	0	1173	1	0.0625	0.03125	1	0.030303	1	0	0		0	0	0	1	1
AT1G69550.1	LRR22	G	N	L	I	N	1149	L	Q	E	L	Y	L	S	E		C	S	S	L	V				0	0	1	0.96875	0	1149	1	0.666667	0	1	0.0625	1	0.162162	0		0	0.297297	0	1	1
AT1G69550.1	LRR21	G	N	L	I	N	1125	L	K	K	L	D	L	S	G		C	S	S	L	V				0	0	1	1	0	1125	0.947368	0	0.111111	1	0.230769	1	0.0384615	0		0	0	0	1	0.961538
AT1G69550.1	LRR20	I	G	N	L	N	1101	L	K	K	L	D	L	S	G		C	S	S	L	V				1	0	0	1	0	1101	1	0	0	1	0.666667	1	0	0		0	0	0	1	1
AT1G69550.1	LRR19	G	N	L	I	N	1078	L	K	T	L	N	L	S	G		C	S	S	L	V				0	0.0217391	1	0.978261	0	1078	1	0.0227273	0.136364	1	0.25	1	0.193548	0		0	0	0	1	0.95122
AT1G69550.1	LRR18	G	N	L	I	N	1054	L	K	K	L	D	L	S	G		C	S	S	L	V				0	0	1	1	0	1054	1	0	0.533333	1	0.133333	0.977778	0.0444444	0		0.0172414	0	0	1	0.808511
AT1G69550.1	LRR17	G	N	L	I	N	1030	L	Q	E	L	Y	L	S	E		C	S	S	L	V				0.1	0	1	1	0	1030	1	0	0	1	0.823529	1	0	0		0	0	0	1	1
AT1G69550.1	LRR16	G	N	L	I	N	1006	L	K	T	L	N	L	S	E		C	S	S	L	V				0	0	1	1	0	1006	1	0	0	1	0	1	0	0		0	0	0	1	1
AT1G69550.1	LRR15	G	N	L	I	N	982	L	K	K	L	D	L	S	G		C	S	S	L	V				0	0	1	1	0	982	1	0	0.269231	1	0.0384615	1	0	0.0384615		0	0	0	1	1
AT1G69550.1	LRR14	G	N	L	I	N	958	L	Q	E	L	Y	L	S	E		C	S	S	L	V				0	0	0.96	1	0	958	1	0	0.28	1	0.32	1	0	0		0	0	0	1	1
AT1G69550.1	LRR13	G	N	L	I	N	934	L	K	T	L	N	L	S	E		C	S	S	L	V				0	0	1	1	0	934	1	0	0.269231	1	0.0769231	1	0	0		0	0	0	1	1
AT1G69550.1	LRR12	G	N	L	I	N	910	L	Q	E	L	Y	L	S	E		C	S	S	L	V				0	0	1	1	0	910	0.740741	0.259259	0.259259	1	0.296296	1	0.518519	0.296296		0	0	0	1	1
AT1G69550.1	LRR11	G	N	L	I	N	886	L	K	K	L	D	L	S	G		C	S	S	L	V				0	0	1	1	0.0169492	886	0.881356	0.118644	0.12069	1	0.0172414	1	0.137931	0.0172414		0	0	0	1	0.913793
AT1G69550.1	LRR10	G	N	L	I	N	862	L	K	L	L	N	L	S	G		C	S	S	L	V				0	0	1	1	0.0222222	862	1	0	0.442308	1	0.461538	1	0.0576923	0.0576923		0	0	0	1	0.948276
AT1G69550.1	LRR9	G	N	L	I	S	838	L	K	I	L	Y	L	K	R		I	S	S	L	V				0	0	1	1	0.515152	838	1	0	0.242424	1	0.727273	1	0.151515	0.0909091		0.212121	0	0	1	1
AT1G69550.1	LRR8	G	N	L	I	N	814	L	E	A	F	Y	F	H	G		C	S	S	L	L				0	0	1	0.679245	0.132075	814	1	0.195652	0.434783	1	0.26087	0.934783	0.26087	0		0.0652174	0.030303	0	1	1
AT1G69550.1	LRR7	G	N	L	I	N	790	L	P	R	L	D	L	M	G		C	S	S	L	V				0	0	1	1	0	790	1	0.162791	0.139535	1	0.26	1	0.16	0.06		0	0	0	1	1
AT1G69550.1	LRR6	G	N	L	I	T	766	L	P	R	L	D	L	M	G		C	S	S	L	V				0	0	1	1	0.380952	766	1	0.952381	0	1	0	1	0.761905	0.047619		0	0	0	1	1
AT1G69550.1	LRR5	G	N	A	T	N	742	I	K	S	L	D	I	Q	G		C	S	S	L	L				0	0	1	0	0	742	1	0	0.0327869	1	0	1	0.444444	0.240741		0	0	0	1	1
AT1G69550.1	LRR4	N	L	S	T	A	716	I	N	L	L	E	M	V	L		S	D	C	S	S				0.0333333	1	0	0	1	716	0.883333	0	1	1	0	1	0.283333	1		0.0166667	0	0	0.05	0
AT1G69550.1	LRR3	Q	P	L	V	N	695	L	K	V	M	D	L	R	Y		S	S	H	L	K				0	1	1	0.916667	0	695	1	0	1	1	0.0666667	1	0.116667	0.683333		0	0.0833333	0	1	0
AT1G69550.1	LRR2	F	N	L	K	F	672	L	V	K	I	I	L	K	H		S	E	L	E	K				1	0	1	0	1	672	1	1	0	1	0.770492	1	0.459016	0.344262		0	0.0163934	1	0	0
AT1G69550.1	LRR1	Y	L	P	P	K	650	L	R	I	L	H	W	D	Y		Y	P	M	T	S				1	1	1	1	0	650	1	0	1	1	0.0819672	1	0	0.688525		1	1	1	0	0
		-5	-4	-3	-2	-1			X2	X3		X5		X7	X8		9	10	11	12	13				-5	-4	-3	-2	-1			X2	X3		X5		X7	X8		9	10	11	12	13
AT1G62630.1	LRR13	L	P	F	L	C	824	L	E	K	I	T	I	G	E		C	P	N	L	R				1	1	1	1	0.0285714	824	1	0	0	1	0.128571	1	0	0.1		0	1	0	1	0
AT1G62630.1	LRR12	V	P	F	P	E	800	L	K	Y	L	N	L	D	D		L	P	K	L	K				1	1	1	1	0	800	1	0	0.985915	1	0.242857	1	0.0142857	0.157143		1	1	0	1	0
AT1G62630.1	LRR11	I	F	A	P	K	766	L	R	S	L	S	V	V	D		A	K	D	L	E				1	1	1	1	0	766	1	0	0.0571429	1	0.1	1	0.585714	0.4		1	0	0	1	0
AT1G62630.1	LRR10	C	N	F	L	S	743	L	V	D	V	T	I	Y	N		C	E	G	L	R				0	0	1	1	0	743	1	1	0	1	0	1	0.471429	0		0	0.0285714	0	1	0
AT1G62630.1	LRR9	V	S	T	D	K	719	L	R	E	F	E	I	M	C		C	S	I	S	E				1	0.114286	0.142857	0	0	719	1	0	0	1	0.0571429	1	0.342857	0.585714		0	0.0142857	1	0	0
AT1G62630.1	LRR8	R	L	M	S	R	692	S	R	L	L	Q	I	F	G		S	N	I	F	S				0	1	0.985915	0	0	692	0.028169	0	1	1	0	1	0.214286	0		0.671429	0.142857	0.957143	0.214286	0
AT1G62630.1	LRR7	K	E	L	E	T	665	L	E	H	L	E	I	L	T		T	T	I	D	P				0	0	1	0	0	665	1	0	0	1	0	1	1	0		0.0571429	0	1	0.0571429	1
AT1G62630.1	LRR6	S	S	L	H	N	642	L	K	V	L	K	L	Y	G		S	R	L	P	W				0	0	1	0.0142857	0	642	1	0	1	1	0	1	0.957143	0.157143		0	0.0289855	1	0.898551	1
AT1G62630.1	LRR5	Q	E	L	K	K	619	I	I	H	L	N	L	E	H		T	S	K	L	E				0	0	1	0	0	619	1	1	0	1	0	1	0.114286	0.5		0	0.0714286	0	1	0
AT1G62630.1	LRR4	S	N	L	V	S	596	L	K	Y	L	N	L	S	H		T	G	I	R	H				0	0	1	1	0	596	1	0	1	1	0	1	0.0289855	0.0144928		0.057971	0.0289855	1	0	0
AT1G62630.1	LRR3	N	C	M	P	K	572	L	A	V	L	D	L	S	H		N	Q	S	L	F				0	0	1	1	0	572	1	1	1	1	0	1	0	0.0142857		0	0.271429	0.0289855	1	0.971014
AT1G62630.1	LRR2	Y	E	C	M	E	539	L	T	T	L	L	L	G	E		G	E	Y	G	S				1	0	0	1	0	539	1	0.0142857	0	1	1	1	0	0		0	0.313433	0.895522	0.0895522	0.0307692
AT1G62630.1	LRR1	K	N	W	N	V	517	V	R	R	M	S	L	M	G		N	K	I	H	H				0	0	1	0	1	517	1	0	0	1	0	1	1	0		0	0.0142857	1	0.128571	0
		-5	-4	-3	-2	-1			X2	X3		X5		X7	X8		9	10	11	12	13				-5	-4	-3	-2	-1			X2	X3		X5		X7	X8		9	10	11	12	13
AT1G61310.1	LRR14	T	S	A	P	K	854	V	E	E	F	R	I	L	M		Y	P	P	E	L				0	0	1	0.962766	0.527174	854	1	0	0	1	0	1	0.221622	0.951087		0.659341	0.98895	0.924051	0	1
AT1G61310.1	LRR13	L	P	F	P	L	830	L	L	N	I	D	V	E	E		C	P	K	L	R				0.994845	0.876289	1	1	0.943299	830	1	0.819588	0.15544	0.994819	0.373057	1	0.103093	0.0876289		0	0.994819	0.19171	1	0
AT1G61310.1	LRR12	T	P	F	L	K	806	L	E	R	L	I	L	C	Y		L	P	K	L	E				0.00512821	0.994872	1	0.6	0	806	1	0.0205128	0.148718	1	0.825641	1	0.871134	0.0206186		1	1	0	1	0
AT1G61310.1	LRR11	L	F	A	P	N	774	L	V	V	L	F	I	E	D		S	R	E	V	G				1	1	1	0.933673	0.0255102	774	1	1	0.678571	1	0.311224	1	0.0969388	0.0204082		0.0102041	0	0	0.994898	0
AT1G61310.1	LRR10	P	C	F	T	N	751	L	S	R	L	D	I	V	K		C	H	S	M	K				0.994286	0	1	0.0169492	0	751	1	0	0.0663265	1	0.561224	1	0.464286	0.0306122		0	0.0153061	0	1	0
AT1G61310.1	LRR9	A	S	M	E	N	714	L	S	S	L	W	V	K	N		S	Y	F	S	E				0.989691	0	0.994872	0	0	714	1	0.00515464	0.0876289	1	0.769634	1	0.180851	0.0108696		0	0.837079	1	0	0
AT1G61310.1	LRR8	R	L	A	K	V	690	I	S	I	L	G	I	E	G		F	L	Q	K	P				0	1	1	0	0.882653	690	1	0	0.367347	1	0.173469	1	0.139175	0		0.994819	1	0	0	0.994845
AT1G61310.1	LRR7	Q	Q	L	E	N	668	L	Q	D	L	A	I	T	L		S	A	E	L	I				0	0	1	0	0	668	1	0	0.010101	1	0.343434	1	0.0157895	0.994709		0.031746	0.962963	0	1	1
AT1G61310.1	LRR6	S	R	L	L	S	642	L	R	V	L	S	L	L	G		S	K	V	H	G				0	0	1	1	0	642	1	0	1	1	0	1	0.705584	0.227273		0	0.00505051	1	0	0.020202
AT1G61310.1	LRR5	K	E	L	K	K	619	L	T	F	L	D	L	A	Y		T	A	R	L	C				0	0	1	0	0	619	1	0.0569948	1	1	0	1	0.42487	0.818653		0.0103627	0.264249	0.0362694	1	0
AT1G61310.1	LRR4	S	G	L	V	S	596	L	Q	Y	L	D	L	S	F		T	R	I	E	Q				0	0	1	1	0.00520833	596	1	0	1	1	0	1	0.026178	0.528796		0	0	1	0	0
AT1G61310.1	LRR3	R	Y	M	Q	K	572	L	V	V	L	D	L	S	D		N	R	D	F	N				0	0.989529	1	0.00526316	0	572	1	1	1	1	0	1	0	0.359375		0.00518135	0.427807	0.0360825	1	0.0103627
AT1G61310.1	LRR2	S	K	C	S	E	548	L	T	T	L	F	L	Q	S		N	Q	L	K	N				0.0102564	0	0	0.0307692	0.0307692	548	1	0	0	1	1	1	0	0.407035		0.130653	0.0301508	1	0.0100503	0
AT1G61310.1	LRR1	K	D	W	G	A	526	V	R	R	M	S	L	M	R		N	E	I	E	E				0	0	1	0	1	526	1	0	0.0102564	1	0	1	0.984615	0.415385		0	0.0358974	1	0	0
		-5	-4	-3	-2	-1			X2	X3		X5		X7	X8		9	10	11	12	13				-5	-4	-3	-2	-1			X2	X3		X5		X7	X8		9	10	11	12	13
AT1G61300.1	LRR14	T	S	V	P	L	729	V	E	E	F	Q	I	R	M		Y	P	P	G	L				0	0	1	0.962766	0.527174	729	1	0	0	1	0	1	0.221622	0.951087		0.659341	0.98895	0.924051	0	0.201183
AT1G61300.1	LRR13	L	H	F	P	R	705	L	L	I	I	H	V	L	D		C	P	K	L	R				0.994845	0.876289	1	1	0.943299	705	1	0.819588	0.15544	0.994819	0.373057	1	0.103093	0.0876289		0	0.994819	0.19171	1	0
AT1G61300.1	LRR12	T	P	F	L	K	681	L	E	R	L	I	L	Y	N		L	P	K	L	E				0.00512821	0.994872	1	0.6	0	681	1	0.0205128	0.148718	1	0.825641	1	0.871134	0.0206186		1	1	0	1	0
AT1G61300.1	LRR11	L	F	A	P	N	649	L	V	Y	L	Y	I	E	D		S	R	E	V	G				1	1	1	0.933673	0.0255102	649	1	1	0.678571	1	0.311224	1	0.0969388	0.0204082		0.0102041	0	0	0.994898	0
AT1G61300.1	LRR10	P	C	F	T	N	626	L	S	R	L	G	L	S	K		C	H	S	I	K				0.994286	0	1	0.0169492	0	626	1	0	0.0663265	1	0.561224	1	0.464286	0.0306122		0	0.0153061	0	1	0
AT1G61300.1	LRR9	A	S	M	E	N	589	L	S	S	L	W	V	K	N		S	Y	F	S	E				0.989691	0	0.994872	0	0	589	1	0.00515464	0.0876289	1	0.769634	1	0.180851	0.0108696		0	0.837079	1	0	0
AT1G61300.1	LRR8	R	L	A	N	L	565	I	S	I	L	G	I	E	G		F	L	Q	K	P				0	1	1	0	0.882653	565	1	0	0.367347	1	0.173469	1	0.139175	0		0.994819	1	0	0	0.994845
AT1G61300.1	LRR7	Q	K	L	Q	N	544	L	Q	H	L	A	I	T	L		S	A	E	L	S				0	0	1	0	0	544	1	0	0.010101	1	0.343434	1	0.0157895	0.994709		0.031746	0.962963	0	1	0
AT1G61300.1	LRR6	S	R	L	L	S	518	L	R	L	L	R	L	L	G		S	K	V	H	G				0	0	1	1	0	518	1	0	1	1	0	1	0.705584	0.227273		0	0.00505051	1	0	0.020202
AT1G61300.1	LRR5	K	K	L	K	K	495	L	T	F	L	N	L	A	Y		T	V	R	L	C				0	0	1	0	0	495	1	0.0569948	1	1	0	1	0.42487	0.818653		0.0103627	0.264249	0.0362694	1	0
AT1G61300.1	LRR4	S	G	L	V	S	472	L	Q	F	L	D	L	S	N		T	S	I	K	Q				0	0	1	1	0.00520833	472	1	0	1	1	0	1	0.026178	0.528796		0	0	1	0	0
AT1G61300.1	LRR3	R	Y	M	Q	K	448	L	V	V	L	D	L	S	Y		N	R	D	F	N				0	0.989529	1	0.00526316	0	448	1	1	1	1	0	1	0	0.359375		0.00518135	0.427807	0.0360825	1	0.0103627
AT1G61300.1	LRR2	S	K	C	S	E	424	L	T	T	L	F	L	Q	S		N	Q	L	K	N				0.0102564	0	0	0.0307692	0.0307692	424	1	0	0	1	1	1	0	0.407035		0.130653	0.0301508	1	0.0100503	0
AT1G61300.1	LRR1	K	D	W	G	A	402	V	R	R	M	S	L	M	D		N	H	I	E	E				0	0	1	0	1	402	1	0	0.0102564	1	0	1	0.984615	0.415385		0	0.0358974	1	0	0
		-5	-4	-3	-2	-1			X2	X3		X5		X7	X8		9	10	11	12	13				-5	-4	-3	-2	-1			X2	X3		X5		X7	X8		9	10	11	12	13
AT1G61190.1	LRR16	F	F	Y	C	F	911	I	Y	L	L	V	V	H	L		D	C	I	I	D				1	1	0.953488	0.0638298	1	911	1	0.953488	1	1	1	0.931034	0.0434783	1		0.0147059	0.0147059	0.933333	0.946667	0
AT1G61190.1	LRR15	S	I	K	P	L	883	V	R	R	L	K	I	H	Y		S	G	M	G	F				0.0747126	1	0	0.864583	0.985294	883	1	0	0	1	0	1	0	1		0	0	1	0	1
AT1G61190.1	LRR14	T	S	V	P	L	848	V	E	E	F	E	I	R	M		D	P	P	E	Q				0	0	1	0.962766	0.527174	848	1	0	0	1	0	1	0.221622	0.951087		0.659341	0.98895	0.962617	0	0.201183
AT1G61190.1	LRR13	L	P	F	P	L	824	L	S	N	I	V	V	K	Y		C	P	K	L	R				0.994845	0.876289	1	1	0.943299	824	1	0.819588	0.15544	0.994819	0.373057	1	0.103093	0.0876289		0	0.994819	0.19171	1	0
AT1G61190.1	LRR12	T	P	F	Q	K	800	L	E	R	L	F	L	Y	G		L	P	K	L	E				0.00512821	0.994872	1	0.6	0	800	1	0.0205128	0.148718	1	0.825641	1	0.871134	0.0206186		1	1	0	1	0
AT1G61190.1	LRR11	L	F	A	P	N	767	L	V	N	L	D	I	R	D		S	R	E	V	G				1	1	1	0.933673	0.0255102	767	1	1	0.678571	1	0.311224	1	0.0969388	0.0204082		0.0102041	0	0	0.994898	0
AT1G61190.1	LRR10	P	C	F	T	N	744	L	T	G	L	I	I	M	K		C	H	S	M	K				0.994286	0	1	0.0169492	0	744	1	0	0.0663265	1	0.561224	1	0.464286	0.0306122		0	0.0153061	0	1	0
AT1G61190.1	LRR9	A	S	M	E	N	705	L	Y	G	L	L	V	E	N		S	Y	F	S	E				0.989691	0	0.994872	0	0	705	1	0.00515464	0.0876289	1	0.769634	1	0.180851	0.0108696		0	0.837079	1	0	0
AT1G61190.1	LRR8	R	L	A	K	L	681	I	S	V	L	R	I	E	G		F	L	Q	K	P				0	1	1	0	0.882653	681	1	0	0.367347	1	0.173469	1	0.139175	0		0.994819	1	0	0	0.994845
AT1G61190.1	LRR7	Q	Q	L	E	N	659	L	Q	D	L	R	I	T	E		S	A	E	L	I				0	0	1	0	0	659	1	0	0.010101	1	0.343434	1	0.0157895	0.994709		0.031746	0.962963	0	1	1
AT1G61190.1	LRR6	S	R	L	L	S	633	L	R	W	L	S	L	R	E		S	N	V	H	G				0	0	1	1	0	633	1	0	1	1	0	1	0.705584	0.227273		0	0.00505051	1	0	0.020202
AT1G61190.1	LRR5	K	E	L	K	K	610	L	I	F	L	N	L	C	F		T	E	R	L	C				0	0	1	0	0	610	1	0.0569948	1	1	0	1	0.42487	0.818653		0.0103627	0.264249	0.0362694	1	0
AT1G61190.1	LRR4	S	G	L	V	S	587	L	Q	Y	L	D	L	S	W		T	R	I	E	Q				0	0	1	1	0.00520833	587	1	0	1	1	0	1	0.026178	0.528796		0	0	1	0	0
AT1G61190.1	LRR3	R	Y	M	Q	K	563	L	V	V	L	D	L	S	H		N	P	D	F	N				0	0.989529	1	0.00526316	0	563	1	1	1	1	0	1	0	0.359375		0.00518135	0.427807	0.0360825	1	0.0103627
AT1G61190.1	LRR2	S	K	C	S	E	539	L	T	T	L	F	L	Q	S		N	Q	L	K	N				0.0102564	0	0	0.0307692	0.0307692	539	1	0	0	1	1	1	0	0.407035		0.130653	0.0301508	1	0.0100503	0
AT1G61190.1	LRR1	K	D	W	G	A	517	V	R	R	M	S	L	M	M		N	E	I	E	E				0	0	1	0	1	517	1	0	0.0102564	1	0	1	0.984615	0.415385		0	0.0358974	1	0	0
		-5	-4	-3	-2	-1			X2	X3		X5		X7	X8		9	10	11	12	13				-5	-4	-3	-2	-1			X2	X3		X5		X7	X8		9	10	11	12	13
AT1G61180.1	LRR14	T	S	V	S	K	841	V	E	E	F	E	I	H	M		Y	P	P	P	E				0	0	1	0.962766	0.527174	841	1	0	0	1	0	1	0.221622	0.951087		1	0.659341	0.98895	0.924051	0
AT1G61180.1	LRR13	L	P	F	P	V	817	L	L	T	M	D	V	S	N		C	P	K	L	R				0.994845	0.876289	1	1	0.943299	817	1	0.819588	0.15544	0.994819	0.373057	1	0.103093	0.0876289		0	0.994819	0.19171	1	0
AT1G61180.1	LRR12	T	P	F	L	K	793	L	E	W	L	I	L	Y	N		L	P	K	L	E				0.00512821	0.994872	1	0.6	0	793	1	0.0205128	0.148718	1	0.825641	1	0.871134	0.0206186		1	1	0	1	0
AT1G61180.1	LRR11	L	F	A	P	N	761	L	V	V	L	L	I	E	D		S	R	E	V	G				1	1	1	0.933673	0.0255102	761	1	1	0.678571	1	0.311224	1	0.0969388	0.0204082		0.0102041	0	0	0.994898	0
AT1G61180.1	LRR10	P	C	F	T	N	738	L	S	R	L	E	I	M	K		C	H	S	M	K				0.994286	0	1	0.0169492	0	738	1	0	0.0663265	1	0.561224	1	0.464286	0.0306122		0	0.0153061	0	1	0
AT1G61180.1	LRR9	A	S	M	E	N	701	L	S	S	L	R	V	E	N		S	Y	F	S	E				0.989691	0	0.994872	0	0	701	1	0.00515464	0.0876289	1	0.769634	1	0.180851	0.0108696		0	0.837079	1	0	0
AT1G61180.1	LRR8	R	L	A	K	L	677	I	S	N	L	C	I	E	G		F	L	Q	K	P				0	1	1	0	0.882653	677	1	0	0.367347	1	0.173469	1	0.139175	0		0.994819	1	0	0	0.994845
AT1G61180.1	LRR7	Q	Q	L	Q	N	655	L	Q	E	L	A	I	T	V		S	A	E	L	I				0	0	1	0	0	655	1	0	0.010101	1	0.343434	1	0.0157895	0.994709		0.031746	0.962963	0	1	1
AT1G61180.1	LRR6	S	R	L	L	S	629	L	R	L	L	R	L	L	G		S	K	V	H	G				0	0	1	1	0	629	1	0	1	1	0	1	0.705584	0.227273		0	0.00505051	1	0	0.020202
AT1G61180.1	LRR5	K	E	L	K	K	606	L	T	F	L	D	L	T	Y		T	D	R	L	C				0	0	1	0	0	606	1	0.0569948	1	1	0	1	0.42487	0.818653		0.0103627	0.264249	0.0362694	1	0
AT1G61180.1	LRR4	S	G	L	V	S	583	L	Q	F	L	D	L	S	N		T	S	I	E	H				0	0	1	1	0.00520833	583	1	0	1	1	0	1	0.026178	0.528796		0	0	1	0	0
AT1G61180.1	LRR3	R	Y	M	Q	K	559	L	V	V	L	D	L	S	Y		N	R	D	F	N				0	0.989529	1	0.00526316	0	559	1	1	1	1	0	1	0	0.359375		0.00518135	0.427807	0.0360825	1	0.0103627
AT1G61180.1	LRR2	S	K	C	S	E	535	L	T	T	L	F	L	Q	S		N	K	L	K	N				0.0102564	0	0	0.0307692	0.0307692	535	1	0	0	1	1	1	0	0.407035		0.130653	0.0301508	1	0.0100503	0
AT1G61180.1	LRR1	K	D	W	G	A	513	V	R	K	M	S	L	M	D		N	D	I	E	E				0	0	1	0	1	513	1	0	0.0102564	1	0	1	0.984615	0.415385		0	0.0358974	1	0	0
		-5	-4	-3	-2	-1			X2	X3		X5		X7	X8		9	10	11	12	13				-5	-4	-3	-2	-1			X2	X3		X5		X7	X8		9	10	11	12	13
AT1G59218.1	LRR21	R	F	I	Y	S	1017	L	K	N	L	T	V	P	K		R	W	K	K	R				0	0.928571	1	1	0	1017	1	0	0.0714286	1	0.0930233	1	0.219512	0		0.146341	1	0	0	0
AT1G59218.1	LRR20	G	S	M	P	L	993	L	H	T	L	R	I	W	N		C	P	K	L	K				0	0	1	1	0.878049	993	1	0	0	1	0.536585	1	0.309524	0.1		0	0.974359	0	1	0
AT1G59218.1	LRR19	N	G	F	P	Q	969	L	Q	N	L	E	L	N	E		L	E	E	W	E				0	0	1	1	0	969	1	0	0.205882	1	0	1	0.470588	0.0882353		0.735294	0.0322581	0	1	0
AT1G59218.1	LRR18	G	S	M	P	Q	948	L	H	T	L	E	I	R	R		C	P	K	L	K				0	0.03125	1	1	0.46875	948	1	0	0	1	0.3125	1	0.46875	0.03125		0	0.970588	0	0.967742	0
AT1G59218.1	LRR17	S	G	F	P	Q	924	L	H	K	L	K	L	S	E		L	D	G	L	E				0	0.2	1	1	0	924	1	0	0	1	0.542857	1	0.371429	0.0571429		1	0	0.0555556	1	0
AT1G59218.1	LRR16	E	R	L	V	H	899	L	K	E	L	Q	L	L	F		R	S	F	S	G				0	0	1	1	0.0930233	899	1	0	0.0263158	1	0.0571429	1	0.421053	1		0.115385	0	1	0	0
AT1G59218.1	LRR15	H	L	P	S	H	875	L	T	S	I	S	L	F	F		C	C	L	E	E				0	1	1	0	0	875	1	0	0.545455	1	0.272727	1	0.333333	0.333333		0.0238095	0	1	0.0454545	0
AT1G59218.1	LRR14	S	S	M	P	V	852	L	H	T	L	D	I	R	D		C	R	K	L	K				0	0	1	1	1	852	1	0.272727	0	1	0.0454545	1	0.568182	0.0909091		0	0.386364	0	1	0
AT1G59218.1	LRR13	G	G	F	P	Q	828	L	Q	K	L	S	I	K	G		L	E	E	W	E				0	0	1	0.977273	0	828	1	0	0.0227273	1	0	1	0.2	0		1	0.0222222	0	1	0
AT1G59218.1	LRR12	E	K	L	H	Q	803	L	K	E	L	E	L	R	R		K	S	F	S	G				0	0	1	0.931818	0	803	1	0	0	1	0.0909091	1	0.0227273	0.227273		0	0	1	0.0227273	0
AT1G59218.1	LRR11	H	F	P	S	H	779	L	T	T	L	Y	L	Q	H		C	R	L	E	E				0	1	1	0	0	779	1	0	0.0222222	1	0.511111	1	0.0444444	0		0.0222222	0	1	0	0
AT1G59218.1	LRR10	F	D	F	V	Y	757	L	K	T	L	T	L	K	L		Y	M	P	R	L				1	0	1	1	0.0227273	757	1	0	0	1	0.159091	1	0.204545	1		1	1	1	0	1
AT1G59218.1	LRR9	G	G	L	K	Y	731	L	E	S	L	T	I	T	D		L	G	S	E	M				0	0	1	0	0.75	731	1	0	0.0227273	1	0.0909091	1	0.272727	0		0.318182	0.0909091	0.555556	0	1
AT1G59218.1	LRR8	R	G	M	V	R	705	L	R	T	L	T	I	E	L		R	K	E	T	S				0	0	1	1	0	705	1	0	0	1	0	1	0	1		0.847826	0.0217391	0	0.0217391	0
AT1G59218.1	LRR7	S	N	L	V	K	683	L	E	T	L	K	N	F	S		T	K	N	C	S				0	0	1	1	0	683	1	0	0.234043	1	0	0	1	0.0212766		0	0	0	0	0
AT1G59218.1	LRR6	K	E	M	Q	Q	660	L	R	Y	L	A	L	P	K		D	M	G	R	K				0.787234	0	1	0	0	660	1	0	1	1	1	1	1	0.510638		0.170213	1	0	0.0425532	0
AT1G59218.1	LRR5	G	N	L	K	L	635	L	I	Y	L	N	L	V	I		L	V	S	G	S				0	0	1	0	1	635	1	1	1	1	0	1	0.756757	0.918919		0.0810811	0.432432	0.108696	0	0.148936
AT1G59218.1	LRR4	G	Q	L	I	H	612	L	R	Y	L	N	L	K	H		A	E	V	T	H				0	0	1	1	0	612	1	0	1	1	0	1	0.0638298	0.595745		0.978723	0	1	0	0
AT1G59218.1	LRR3	I	R	L	E	L	587	L	R	V	L	D	I	H	R		A	K	L	K	G				0.0638298	0	1	0	1	587	1	0	1	1	0	1	0.978723	0.106383		1	0.148936	1	0	0
AT1G59218.1	LRR2	I	N	D	P	K	556	L	R	S	L	V	V	V	A		N	T	Y	M	F				1	0	0	0.893617	0	556	1	0	0.0833333	1	1	1	1	0.0212766		0.0212766	0.93617	0.638298	0.333333	1
AT1G59218.1	LRR1	L	S	I	V	T	534	S	R	R	L	V	Y	Q	Y		P	I	T	L	D				0.0625	0	0.0625	1	0	534	0	0	0	1	1	1	0	0.541667		1	0.0625	0.0416667	1	0
		-5	-4	-3	-2	-1			X2	X3		X5		X7	X8		9	10	11	12	13				-5	-4	-3	-2	-1			X2	X3		X5		X7	X8		9	10	11	12	13
AT1G59124.1	LRR13	S	S	M	P	L	844	L	R	T	L	D	I	Q	I		H	C	R	L	X				0	0	1	1	1	844	1	0.272727	0	1	0.0454545	1	0.568182	0.0909091		NaN	0	0.386364	0	1
AT1G59124.1	LRR12	G	G	F	P	Q	820	L	Q	R	L	S	L	L	K		L	E	E	W	E				0	0	1	0.977273	0	820	1	0	0.0227273	1	0	1	0.2	0		1	0.0222222	0	1	0
AT1G59124.1	LRR11	E	K	L	L	Q	795	L	K	E	L	E	L	G	F		E	S	F	S	G				0	0	1	0.931818	0	795	1	0	0	1	0.0909091	1	0.0227273	0.227273		0	0	1	0.0227273	0
AT1G59124.1	LRR10	H	F	P	S	H	771	L	T	T	L	Y	L	E	S		C	R	L	E	E				0	1	1	0	0	771	1	0	0.0222222	1	0.511111	1	0.0444444	0		0.0222222	0	1	0	0
AT1G59124.1	LRR9	F	D	F	V	H	749	L	K	R	L	W	L	K	L		Y	M	P	R	L				1	0	1	1	0.0227273	749	1	0	0	1	0.159091	1	0.204545	1		1	1	1	0	1
AT1G59124.1	LRR8	G	G	L	K	Y	723	L	E	K	L	E	I	Y	D		H	G	S	E	M				0	0	1	0	0.75	723	1	0	0.0227273	1	0.0909091	1	0.272727	0		0.318182	0.0909091	0.555556	0	1
AT1G59124.1	LRR7	C	G	M	V	R	697	L	S	T	L	N	I	K	L		I	E	E	T	S				0	0	1	1	0	697	1	0	0	1	0	1	0	1		0.847826	0.0217391	0	0.0217391	0
AT1G59124.1	LRR6	S	N	L	V	K	675	L	E	T	L	E	N	F	S		T	E	N	S	S				0	0	1	1	0	675	1	0	0.234043	1	0	0	1	0.0212766		0	0	0	0	0
AT1G59124.1	LRR5	M	G	M	Q	E	652	L	R	Y	L	A	L	P	S		D	M	G	R	K				0.787234	0	1	0	0	652	1	0	1	1	1	1	1	0.510638		0.170213	1	0	0.0425532	0
AT1G59124.1	LRR4	G	N	L	K	L	628	L	I	Y	L	N	L	A	S		F	G	R	S	T				0	0	1	0	1	628	1	1	1	1	0	1	0.96	0.756757		0.918919	0.0810811	0.432432	0.108696	0.148936
AT1G59124.1	LRR3	G	K	L	I	H	605	L	R	Y	L	S	L	E	Y		A	E	V	T	H				0	0	1	1	0	605	1	0	1	1	0	1	0.0638298	0.595745		0.978723	0	1	0	0
AT1G59124.1	LRR2	T	R	L	E	L	580	L	R	V	L	D	L	I	E		V	K	I	K	G				0.0638298	0	1	0	1	580	1	0	1	1	0	1	0.978723	0.106383		1	0.148936	1	0	0
AT1G59124.1	LRR1	I	N	N	P	K	556	L	R	A	L	V	V	V	T		L	G	S	W	N				1	0	0	0.893617	0	556	1	0	0.0833333	1	1	1	1	0.0212766		1	0.0227273	0.0681818	1	0.0212766
		-5	-4	-3	-2	-1			X2	X3		X5		X7	X8		9	10	11	12	13				-5	-4	-3	-2	-1			X2	X3		X5		X7	X8		9	10	11	12	13
AT1G58848.1	LRR21	R	F	I	Y	S	1017	L	K	N	L	T	V	P	K		R	W	K	K	R				0	0.928571	1	1	0	1017	1	0	0.0714286	1	0.0930233	1	0.219512	0		0.146341	1	0	0	0
AT1G58848.1	LRR20	G	S	M	P	L	993	L	H	T	L	R	I	W	N		C	P	K	L	K				0	0	1	1	0.878049	993	1	0	0	1	0.536585	1	0.309524	0.1		0	0.974359	0	1	0
AT1G58848.1	LRR19	N	G	F	P	Q	969	L	Q	N	L	E	L	N	E		L	E	E	W	E				0	0	1	1	0	969	1	0	0.205882	1	0	1	0.470588	0.0882353		0.735294	0.0322581	0	1	0
AT1G58848.1	LRR18	G	S	M	P	Q	948	L	H	T	L	E	I	R	R		C	P	K	L	K				0	0.03125	1	1	0.46875	948	1	0	0	1	0.3125	1	0.46875	0.03125		0	0.970588	0	0.967742	0
AT1G58848.1	LRR17	S	G	F	P	Q	924	L	H	K	L	K	L	S	E		L	D	G	L	E				0	0.2	1	1	0	924	1	0	0	1	0.542857	1	0.371429	0.0571429		1	0	0.0555556	1	0
AT1G58848.1	LRR16	E	R	L	V	H	899	L	K	E	L	Q	L	L	F		R	S	F	S	G				0	0	1	1	0.0930233	899	1	0	0.0263158	1	0.0571429	1	0.421053	1		0.115385	0	1	0	0
AT1G58848.1	LRR15	H	L	P	S	H	875	L	T	S	I	S	L	F	F		C	C	L	E	E				0	1	1	0	0	875	1	0	0.545455	1	0.272727	1	0.333333	0.333333		0.0238095	0	1	0.0454545	0
AT1G58848.1	LRR14	S	S	M	P	V	852	L	H	T	L	D	I	R	D		C	R	K	L	K				0	0	1	1	1	852	1	0.272727	0	1	0.0454545	1	0.568182	0.0909091		0	0.386364	0	1	0
AT1G58848.1	LRR13	G	G	F	P	Q	828	L	Q	K	L	S	I	K	G		L	E	E	W	E				0	0	1	0.977273	0	828	1	0	0.0227273	1	0	1	0.2	0		1	0.0222222	0	1	0
AT1G58848.1	LRR12	E	K	L	H	Q	803	L	K	E	L	E	L	R	R		K	S	F	S	G				0	0	1	0.931818	0	803	1	0	0	1	0.0909091	1	0.0227273	0.227273		0	0	1	0.0227273	0
AT1G58848.1	LRR11	H	F	P	S	H	779	L	T	T	L	Y	L	Q	H		C	R	L	E	E				0	1	1	0	0	779	1	0	0.0222222	1	0.511111	1	0.0444444	0		0.0222222	0	1	0	0
AT1G58848.1	LRR10	F	D	F	V	Y	757	L	K	T	L	T	L	K	L		Y	M	P	R	L				1	0	1	1	0.0227273	757	1	0	0	1	0.159091	1	0.204545	1		1	1	1	0	1
AT1G58848.1	LRR9	G	G	L	K	Y	731	L	E	S	L	T	I	T	D		L	G	S	E	M				0	0	1	0	0.75	731	1	0	0.0227273	1	0.0909091	1	0.272727	0		0.318182	0.0909091	0.555556	0	1
AT1G58848.1	LRR8	R	G	M	V	R	705	L	R	T	L	T	I	E	L		R	K	E	T	S				0	0	1	1	0	705	1	0	0	1	0	1	0	1		0.847826	0.0217391	0	0.0217391	0
AT1G58848.1	LRR7	S	N	L	V	K	683	L	E	T	L	K	N	F	S		T	K	N	C	S				0	0	1	1	0	683	1	0	0.234043	1	0	0	1	0.0212766		0	0	0	0	0
AT1G58848.1	LRR6	K	E	M	Q	Q	660	L	R	Y	L	A	L	P	K		D	M	G	R	K				0.787234	0	1	0	0	660	1	0	1	1	1	1	1	0.510638		0.170213	1	0	0.0425532	0
AT1G58848.1	LRR5	G	N	L	K	L	635	L	I	Y	L	N	L	V	I		L	V	S	G	S				0	0	1	0	1	635	1	1	1	1	0	1	0.756757	0.918919		0.0810811	0.432432	0.108696	0	0.148936
AT1G58848.1	LRR4	G	Q	L	I	H	612	L	R	Y	L	N	L	K	H		A	E	V	T	H				0	0	1	1	0	612	1	0	1	1	0	1	0.0638298	0.595745		0.978723	0	1	0	0
AT1G58848.1	LRR3	I	R	L	E	L	587	L	R	V	L	D	I	H	R		A	K	L	K	G				0.0638298	0	1	0	1	587	1	0	1	1	0	1	0.978723	0.106383		1	0.148936	1	0	0
AT1G58848.1	LRR2	I	N	D	P	K	556	L	R	S	L	V	V	V	A		N	T	Y	M	F				1	0	0	0.893617	0	556	1	0	0.0833333	1	1	1	1	0.0212766		0.0212766	0.93617	0.638298	0.333333	1
AT1G58848.1	LRR1	L	S	I	V	T	534	S	R	R	L	V	Y	Q	Y		P	I	T	L	D				0.0625	0	0.0625	1	0	534	0	0	0	1	1	1	0	0.541667		1	0.0625	0.0416667	1	0
		-5	-4	-3	-2	-1			X2	X3		X5		X7	X8		9	10	11	12	13				-5	-4	-3	-2	-1			X2	X3		X5		X7	X8		9	10	11	12	13
AT1G58807.1	LRR18	Q	F	I	Y	S	964	L	K	N	L	K	I	S	E		R	W	K	E	R				0	0.928571	1	1	0	964	1	0	0.0714286	1	0.0930233	1	0.219512	0		0.146341	1	0	0	0
AT1G58807.1	LRR17	G	S	M	P	F	940	L	H	T	L	Y	I	D	D		C	P	K	L	K				0	0	1	1	0.878049	940	1	0	0	1	0.536585	1	0.309524	0.1		0	0.974359	0	1	0
AT1G58807.1	LRR16	G	G	F	P	Q	916	L	Q	K	L	S	I	Y	R		L	E	E	W	E				0	0	1	1	0	916	1	0	0.205882	1	0	1	0.470588	0.0882353		0.735294	0.0322581	0	1	0
AT1G58807.1	LRR15	G	R	L	V	Y	891	L	K	E	L	Q	L	G	F		R	T	F	S	G				0	0	1	1	0.0930233	891	1	0	0.0263158	1	0.0571429	1	0.421053	1		0.030303	0	1	0	0
AT1G58807.1	LRR14	H	L	P	S	H	867	L	T	S	I	S	L	F	F		C	C	L	E	K				0	1	1	0	0	867	1	0	0.545455	1	0.272727	1	0.333333	0.333333		0.0238095	0	1	0.0454545	0
AT1G58807.1	LRR13	S	S	M	P	L	844	L	R	T	L	D	I	Q	V		C	R	K	L	K				0	0	1	1	1	844	1	0.272727	0	1	0.0454545	1	0.568182	0.0909091		0	0.386364	0	1	0
AT1G58807.1	LRR12	G	G	F	P	Q	820	L	Q	R	L	S	L	L	K		L	E	E	W	E				0	0	1	0.977273	0	820	1	0	0.0227273	1	0	1	0.2	0		1	0.0222222	0	1	0
AT1G58807.1	LRR11	E	K	L	L	Q	795	L	K	E	L	E	L	G	F		E	S	F	S	G				0	0	1	0.931818	0	795	1	0	0	1	0.0909091	1	0.0227273	0.227273		0	0	1	0.0227273	0
AT1G58807.1	LRR10	H	F	P	S	H	771	L	T	T	L	Y	L	E	S		C	R	L	E	E				0	1	1	0	0	771	1	0	0.0222222	1	0.511111	1	0.0444444	0		0.0222222	0	1	0	0
AT1G58807.1	LRR9	F	D	F	V	H	749	L	K	R	L	W	L	K	L		Y	M	P	R	L				1	0	1	1	0.0227273	749	1	0	0	1	0.159091	1	0.204545	1		1	1	1	0	1
AT1G58807.1	LRR8	G	G	L	K	Y	723	L	E	K	L	E	I	Y	D		H	G	S	E	M				0	0	1	0	0.75	723	1	0	0.0227273	1	0.0909091	1	0.272727	0		0.318182	0.0909091	0.555556	0	1
AT1G58807.1	LRR7	C	G	M	V	R	697	L	S	T	L	N	I	K	L		I	E	E	T	S				0	0	1	1	0	697	1	0	0	1	0	1	0	1		0.847826	0.0217391	0	0.0217391	0
AT1G58807.1	LRR6	S	N	L	V	K	675	L	E	T	L	E	N	F	S		T	E	N	S	S				0	0	1	1	0	675	1	0	0.234043	1	0	0	1	0.0212766		0	0	0	0	0
AT1G58807.1	LRR5	M	G	M	Q	E	652	L	R	Y	L	A	L	P	S		D	M	G	R	K				0.787234	0	1	0	0	652	1	0	1	1	1	1	1	0.510638		0.170213	1	0	0.0425532	0
AT1G58807.1	LRR4	G	N	L	K	L	628	L	I	Y	L	N	L	A	S		F	G	R	S	T				0	0	1	0	1	628	1	1	1	1	0	1	0.96	0.756757		0.918919	0.0810811	0.432432	0.108696	0.148936
AT1G58807.1	LRR3	G	K	L	I	H	605	L	R	Y	L	S	L	E	Y		A	E	V	T	H				0	0	1	1	0	605	1	0	1	1	0	1	0.0638298	0.595745		0.978723	0	1	0	0
AT1G58807.1	LRR2	T	R	L	E	L	580	L	R	V	L	D	L	I	E		V	K	I	K	G				0.0638298	0	1	0	1	580	1	0	1	1	0	1	0.978723	0.106383		1	0.148936	1	0	0
AT1G58807.1	LRR1	I	N	N	P	K	556	L	R	A	L	V	V	V	T		L	G	S	W	N				1	0	0	0.893617	0	556	1	0	0.0833333	1	1	1	1	0.0212766		1	0.0227273	0.0681818	1	0.0212766
		-5	-4	-3	-2	-1			X2	X3		X5		X7	X8		9	10	11	12	13				-5	-4	-3	-2	-1			X2	X3		X5		X7	X8		9	10	11	12	13
AT1G58602.1	LRR23	R	F	I	Y	S	1105	L	K	N	L	I	V	S	K		R	W	K	K	R				0	1	1	0.947368	0	1105	1	0	0	1	0.315789	1	0	0		0.176471	1	0	0	0
AT1G58602.1	LRR22	G	S	M	P	L	1081	L	H	T	L	Y	I	G	V		C	P	N	L	K				0	0	1	1	0.8	1081	1	0	0	1	0.6	1	0.1	0.3		0	0.9	0	1	0
AT1G58602.1	LRR21	G	G	F	P	Q	1058	L	Q	K	L	S	I	R	E		I	E	W	E	E				0	0	1	0.95	0	1058	1	0	0	1	0	1	0.7	0.1		0.85	0	1	0	0
AT1G58602.1	LRR20	E	K	L	L	H	1034	L	K	N	V	S	L	F	Q		S	F	S	G	K				0	0	1	1	0	1034	1	0	0	1	0.125	1	0.375	0		0	1	0	0	0
AT1G58602.1	LRR19	H	F	P	S	H	1010	L	T	T	V	F	L	L	G		M	Y	V	E	E				0	1	1	0	0	1010	1	0.375	0	1	0.4375	1	0.5625	0.4375		0.5625	0.5625	1	0	0
AT1G58602.1	LRR18	G	S	M	P	L	989	L	H	T	L	Y	I	W	H		C	P	K	L	P				0	0	1	0.888889	0.888889	989	1	0	0	1	0.6	1	0.65	0.15		0	0.9	0	1	1
AT1G58602.1	LRR17	N	G	F	P	Q	964	L	Q	N	L	H	L	T	E		V	E	E	W	E				0	0	1	0.894737	0	964	1	0	0	1	0.105263	1	0.368421	0.263158		1	0	0	1	0
AT1G58602.1	LRR16	G	S	M	P	R	943	L	H	T	L	E	I	R	R		C	L	K	L	K				0	0.047619	1	1	0	943	1	0	0.1	1	0	1	0.105263	0.210526		0	1	0	1	0
AT1G58602.1	LRR15	G	G	F	P	Q	919	L	H	K	L	D	L	S	E		L	D	G	L	E				0	0	1	1	0	919	1	0	0	1	0.190476	1	0	0		1	0.142857	0	1	0
AT1G58602.1	LRR14	E	R	L	V	H	896	L	K	E	L	S	L	S	E		L	C	G	R	I				0	0	1	1	0	896	1	0	0.238095	1	0	1	0	0		1	0	0	0	1
AT1G58602.1	LRR13	H	L	P	S	H	873	L	T	A	I	S	L	K	K		C	G	L	E	D				0	1	1	0	0	873	1	0	1	1	0.047619	1	0.52381	0		0	0.047619	1	0.0952381	0
AT1G58602.1	LRR12	S	S	M	P	L	850	L	L	T	L	N	I	F	D		C	R	K	L	K				0	0	1	1	1	850	1	0.380952	0	1	0	1	0.571429	0.238095		0	0.571429	0	1	0
AT1G58602.1	LRR11	C	G	F	P	Q	826	L	Q	K	L	S	I	S	G		L	K	E	W	E				0	0	1	1	0	826	1	0	0	1	0	1	0.380952	0.047619		1	0	0	1	0
AT1G58602.1	LRR10	E	K	L	L	Q	801	L	K	E	L	E	L	G	H		K	S	F	S	G				0	0	1	0.952381	0	801	1	0	0	1	0	1	0	0.333333		0	0	1	0.0952381	0
AT1G58602.1	LRR9	H	F	P	S	H	777	L	T	T	L	Y	L	Q	H		C	R	L	E	E				0	1	1	0	0	777	1	0	0	1	0.65	1	0.05	0		0	0	1	0	0
AT1G58602.1	LRR8	F	D	F	V	H	755	L	K	R	L	R	L	E	L		Y	M	P	R	L				1	0	1	1	0	755	1	0	0	1	0.2	1	0.2	1		1	1	1	0	1
AT1G58602.1	LRR7	G	G	L	K	Y	729	L	E	K	L	E	I	D	D		L	G	S	K	M				0	0	1	0	0.952381	729	1	0	0	1	0	1	0.238095	0		0.619048	0	0.333333	0	1
AT1G58602.1	LRR6	R	G	M	V	R	703	L	R	T	L	T	I	E	L		I	E	E	T	S				0	0	1	1	0	703	1	0	0	1	0	1	0	1		0.863636	0	0	0	0
AT1G58602.1	LRR5	S	N	L	V	K	681	L	E	T	L	E	N	F	S		T	K	N	S	S				0	0	1	1	0	681	1	0	0	1	0	0	1	0		0	0	0	0	0
AT1G58602.1	LRR4	M	G	M	Q	E	658	L	R	Y	L	A	L	P	S		L	I	E	R	K				0.857143	0	1	0	0	658	1	0	1	1	1	1	1	0.545455		0.318182	1	0	0	0
AT1G58602.1	LRR3	G	N	L	K	L	632	L	I	Y	L	N	L	H	I		S	L	S	S	R				0	0	1	0	1	632	1	1	1	1	0	1	0.227273	1		0.454545	1	0.0909091	0.318182	0.210526
AT1G58602.1	LRR2	G	K	L	I	H	609	L	R	Y	L	S	L	E	Y		A	E	V	T	H				0	0	1	1	0	609	1	0	1	1	0	1	0	0.5		1	0	1	0	0
AT1G58602.1	LRR1	T	R	L	E	L	584	L	R	V	L	D	L	V	Q		A	K	L	K	G				0	0	1	0	1	584	1	0	1	1	0	1	0.954545	0		1	0	1	0	0
		-5	-4	-3	-2	-1			X2	X3		X5		X7	X8		9	10	11	12	13				-5	-4	-3	-2	-1			X2	X3		X5		X7	X8		9	10	11	12	13
AT1G31540.2	LRR16	S	S	S	L	P	931	K	V	V	L	S	F	L	D		C	F	N	L	D				0	0	0	1	1	931	0	1	0.596154	1	0.0576923	1	0.901961	0		0	1	0	1	0
AT1G31540.2	LRR15	S	K	L	K	H	891	L	K	E	A	L	F	R	N		C	G	T	L	T				0	0	1	0	0.0192308	891	1	0	0.0192308	1	1	1	0.423077	0		0	0	0.25	1	0
AT1G31540.2	LRR14	E	K	F	S	N	867	L	T	E	L	S	M	N	S		C	S	R	L	K				0	0	1	0	0	867	1	0.0384615	0.0961538	1	0	1	0.0192308	0		0	0	0	1	0
AT1G31540.2	LRR13	E	I	S	T	N	844	I	S	V	L	Y	L	D	E		T	A	I	E	E				0	1	0	0	0	844	1	0	0.722222	1	0.846154	1	0.0192308	0.0384615		0	1	1	0	0
AT1G31540.2	LRR12	I	N	L	Q	S	823	L	D	Y	L	C	F	S	G		C	S	Q	L	R				1	0	1	0	0.0192308	823	1	0.0769231	0.807692	1	0.0384615	1	0	0		0	0	0	1	0
AT1G31540.2	LRR11	Q	N	L	N	Q	800	L	K	D	L	I	I	I	N		C	I	N	L	E				0.037037	0	1	0	0	800	1	0	0.0384615	0.980769	0.653846	1	0.788462	0.134615		0	0.903846	0	1	0
AT1G31540.2	LRR10	M	L	S	P	T	776	L	T	S	L	H	L	E	N		L	P	S	L	V				0.980769	1	0	1	0.134615	776	1	0	0.288462	1	0.173077	1	0.153846	0.134615		1	1	0.0576923	1	1
AT1G31540.2	LRR9	L	H	L	E	N	743	L	V	E	F	R	I	S	K		E	E	S	D	E				1	0	1	0	0	743	1	1	0.0727273	1	0.0363636	1	0	0		0.0181818	0	0	0	0.254545
AT1G31540.2	LRR8	K	F	S	T	N	721	I	S	V	L	N	L	N	L		T	N	I	E	D				0	1	0	0	0	721	1	0	0.981818	1	0	1	0.181818	0.690909		0	0	1	0	0
AT1G31540.2	LRR7	F	N	L	K	S	700	L	D	R	L	N	L	Y	H		C	S	K	L	K				1	0	1	0	0	700	1	0	0.0363636	1	0	1	0.472727	0.2		0	0.181818	0	1	0
AT1G31540.2	LRR6	R	N	L	N	K	677	L	L	N	L	D	M	L	N		C	K	S	L	K				0	0	1	0	0	677	1	1	0	1	0.0363636	1	0.927273	0.309091		0	0.0363636	0	1	0
AT1G31540.2	LRR5	S	E	A	T	N	653	L	E	I	L	N	L	K	F		C	E	S	L	V				0	0	1	0	0	653	1	0	0.981818	1	0	1	0.0181818	0.8		0	0.0363636	0	1	1
AT1G31540.2	LRR4	A	P	L	T	C	630	L	K	E	M	D	L	H	G		S	S	N	L	K				1	1	1	0	0	630	1	0	0	1	0	1	0.181818	0.254545		0	0.254545	0	1	0
AT1G31540.2	LRR3	F	R	P	E	N	607	L	V	K	L	E	M	Q	Y		S	K	L	H	K				1	0	1	0	0	607	1	1	0	1	0	1	0.0181818	0.909091		0	0	1	0	0
AT1G31540.2	LRR2	Y	L	P	R	T	585	L	K	L	L	C	W	S	K		F	P	M	R	C				1	1	1	0	0	585	1	0	0.945455	1	0	1	0.454545	0.0363636		1	1	1	0	0
AT1G31540.2	LRR1	K	G	M	S	N	557	L	R	F	L	E	I	K	N		F	G	L	K	E				0	0	1	0	0	557	1	0	1	1	0	1	0	0		1	0	1	0	0

## Sheet: hvNLR_LRR_Entropy
Supplemental Data. Prigozhin and Krasileva (2021). Analysis of intraspecies diversity reveals a subset of highly variable plant immune receptors and predicts their binding sites. Plant Cell.
Gene	LRR	Start	Pm5	Pm4	Pm3	Pm2	Pm1	P1	P2	P3	P4	P5	P6	P7	P8	P9	P10	P11	P12	P13
Athaliana_AT1G31540.2	LRR1	557	0	0	0	0	0	0	0	0	0	0.505127	0	0.225364	0.37602	0.396628	0.148549	0.419921	0.396628	0
Athaliana_AT1G31540.2	LRR2	585	0	0	0	0.225364	0	0	0	0.305401	0	0.527765	0	0.99403	1.29268	0	0	0	0	0
Athaliana_AT1G31540.2	LRR3	607	0	0	0	0	0	0	0	0	0	0.756834	0	1.22512	1.16226	0	0	0	0	0
Athaliana_AT1G31540.2	LRR4	630	0.756834	0	0	0	0	0	0	0.131107	0	0	0.305401	2.01248	1.40156	0	0.818403	0.912899	0	0
Athaliana_AT1G31540.2	LRR5	653	0	0.99403	0	0	0	0	0	0.131107	0	0.261727	0	2.48242	1.69188	0	1.65966	0.131107	0	0
Athaliana_AT1G31540.2	LRR6	677	0	0	0	0.131107	0	0	0.131107	0.804354	0	0.448747	0	1.64954	2.0613	0	0.485111	0.439497	0	0.131107
Athaliana_AT1G31540.2	LRR7	700	0	0	0	0	0	0	0	1.11628	0	1.34972	0.99403	2.36652	2.20803	0	0.815298	0.131107	0	0
Athaliana_AT1G31540.2	LRR8	721	0.225364	0	0	0	0	0	0	0.391853	0.131107	1.26342	0	2.30302	1.56151	0	0	0	0	0.845351
Athaliana_AT1G31540.2	LRR9	743	0	0	0	1.43917	0	0	0	1.28653	0	1.18262	0	0	0.355489	1.31051	0.912116	0	0	0.818403
Athaliana_AT1G31540.2	LRR10	776	0.137099	0	0	0	0.569961	0	0.137099	1.56886	0	1.95366	0.235193	2.23501	1.70308	0.968656	0	0.318215	0	0
Athaliana_AT1G31540.2	LRR11	800	0.228538	0.228538	0.228538	0	0	0	0.456684	2.15313	0.137099	1.80944	0	2.27237	2.11403	0	0.550044	0	0	0
Athaliana_AT1G31540.2	LRR12	823	0	0.137099	0	0	0.137099	0	0.5261	1.49611	0.569961	1.05774	0	1.76364	0.660366	0	0	0.137099	0	0
Athaliana_AT1G31540.2	LRR13	844	0	0	0	0	0	0	0	1.70407	0	1.21641	0	0.928732	1.6095	0	0.706274	0	0	0
Athaliana_AT1G31540.2	LRR14	867	0	0	0	0	0	0.137099	0.273655	2.33069	0	0.660366	0	1.23075	0.782656	0	1.40077	0	0	0.137099
Athaliana_AT1G31540.2	LRR15	891	0	0	0	0	0.137099	0	0.64961	0.703007	0	0.371194	0	1.55123	0.318215	0	0.137099	1.45495	0	0.318215
Athaliana_AT1G31540.2	LRR16	931	0	0	0	0	0	0.766218	0.137099	0.973156	0	1.20051	0	0.695472	1.24105	0	0	0	0	0
Athaliana_AT1G58602.1	LRR1	584	0	0	0	0	0	0	0	0	0	0	0	0.699858	1.4568	0.574636	0.439497	0.574636	0.574636	0
Athaliana_AT1G58602.1	LRR2	609	0	0.439497	0.439497	0	0	0	0	0	0	0	0	1	1.83837	0	0.266765	0	0	0
Athaliana_AT1G58602.1	LRR3	632	0.773227	0	0	0	0	0	0	0	0	0	0	1.91398	0.99403	1.34859	1.43655	0.439497	1.83332	0.742488
Athaliana_AT1G58602.1	LRR4	658	0.856996	0.276195	0	0.439497	0.976021	0	0	0	0	0	0	0	1.92909	1.47283	0.902393	1.39462	0	0
Athaliana_AT1G58602.1	LRR5	681	0.439497	0	0	0	0	0	0	0.845351	0	0.902393	0	0	0	0	0.574636	0	0.684038	0
Athaliana_AT1G58602.1	LRR6	703	0.266765	0	0	0.439497	0	0	0	0	0	0	0	1.24067	0	0.699858	0.684038	0.266765	0	0
Athaliana_AT1G58602.1	LRR7	729	0	0	0	0	0.276195	0	0	0.791858	0	1.43738	0	2.06404	0	1.97356	0	0.918296	1.35667	0
Athaliana_AT1G58602.1	LRR8	755	0	0	0	0	0	0	0	1.37878	0.276195	1.64773	0	2.02322	0.811278	0	0	0	0	0
Athaliana_AT1G58602.1	LRR9	777	0	0	0	0	0.747585	0	0	0	0	1.23616	0	1.469	1.54921	0	0	0	0	0
Athaliana_AT1G58602.1	LRR10	801	0	0.591673	0	0.276195	0	0	0	0	0	0.791858	0	1.50997	2.39155	1.60045	0	0	0.453716	0
Athaliana_AT1G58602.1	LRR11	826	0.985228	0	0	0	0	0	0	0.276195	0	0	0	2.18924	1.15422	0	0.963746	0	0	0
Athaliana_AT1G58602.1	LRR12	850	0	0	0	0	0	0	0.958712	0	0	1.44117	0	2.73855	2.14179	0	0.985228	0	0	0
Athaliana_AT1G58602.1	LRR13	873	0	0	0	0	0	0	0	0	0	0.276195	0	2.16712	0.963746	0	0.276195	0	0.453716	0
Athaliana_AT1G58602.1	LRR14	896	0	0	0	0	0	0	0	1.32231	0	0.453716	0.863121	0.863121	0	0	0	0	0.453716	0
Athaliana_AT1G58602.1	LRR15	919	0.998364	0	0	0	0	0	0.276195	0	0	2.16589	0	0.276195	1.28002	0	0.591673	0	0	0
Athaliana_AT1G58602.1	LRR16	943	0	0.276195	0	0.591673	0.453716	0	0.286397	0.747585	0	0	0	1.52296	1.45742	0	0.742488	0	0	0
Athaliana_AT1G58602.1	LRR17	964	0.485461	0	0	0.485461	0	0	0	0.831474	0	2.58426	0.831474	2.56508	1.7143	0.742488	0.918296	0	0	0
Athaliana_AT1G58602.1	LRR18	989	0	0	0	0.503258	0.503258	0	0.485461	0.742488	0	1.83321	0	2.08548	1.99546	0	0.568996	0	0	0
Athaliana_AT1G58602.1	LRR19	1010	0	0	0	0	0.988699	0	0.954434	0	0.988699	1.97722	0	1.92379	0.988699	0.988699	0.988699	0.811278	0	0
Athaliana_AT1G58602.1	LRR20	1034	0	0	0	0	0	0	0	0.33729	0	0.543564	0	2.45282	0.836641	0.33729	0	0	0	0
Athaliana_AT1G58602.1	LRR21	1058	0	0	0	0.286397	0	0	0	1.37095	0	1.67095	0.99176	1.57095	1.57095	1.41664	0	0	0	0
Athaliana_AT1G58602.1	LRR22	1081	0	0	0	0	0.721928	0	0	0	0	1.67095	0	1.57095	1.14115	0	0.747585	0.970951	0	0
Athaliana_AT1G58602.1	LRR23	1105	0	0.721928	0.286397	0.297472	0	0	0	0.485461	0	1.42879	1.23639	0	0.742488	0.672295	0	0	0.503258	0
Athaliana_AT1G58807.1	LRR1	556	0	0	0.146094	1.01764	0	0	0	0.413817	0	0	0	0.253878	0.296432	0.421713	1.80111	1.51849	0	0.443632
Athaliana_AT1G58807.1	LRR2	580	0.880421	0	0	0	0	0	0	0	0	0	0.148549	1.47002	1.1131	0.488909	1.26467	0.488909	0.607172	0
Athaliana_AT1G58807.1	LRR3	605	0	0.704577	0	0	0	0	0	0	0	0.148549	0	1.27724	1.46229	0.148549	0.550984	0	0	0.153742
Athaliana_AT1G58807.1	LRR4	628	0	0	0.148549	0	0	0	0	0	0	0	0	1.46347	1.75679	2.11984	0.710399	2.06578	1.42734	0.921816
Athaliana_AT1G58807.1	LRR5	652	0.746737	0.842658	0.146094	0	1.12238	0	0	0	0	0	0	0	2.27506	0.750713	0.488909	0	0.592201	0
Athaliana_AT1G58807.1	LRR6	675	0	0	0	0	0	0	0	1.68647	0	0.903454	0	0	0.148549	0	1.06978	0	0.878674	0
Athaliana_AT1G58807.1	LRR7	697	0.8196	0.148549	0	0	0	0	0.666578	0	0	0.347817	0	1.07923	0	0.746598	1.17457	0.936008	0.301497	0
Athaliana_AT1G58807.1	LRR8	723	0	0	0.153742	0	0.811278	0	0.574636	1.46371	0	1.81717	0	2.38127	0	1.50327	0.439497	0.991076	1.42533	0.153742
Athaliana_AT1G58807.1	LRR9	749	0	0	0	0.156491	0.156491	0	0	1.24067	0.156491	1.41861	0	1.91427	0.730926	0	0	0.156491	0	0
Athaliana_AT1G58807.1	LRR10	771	0	0	0	0	0	0	0	0.153742	0.153742	1.13006	0	1.29487	0.715608	0.153742	0.156491	0	0	0
Athaliana_AT1G58807.1	LRR11	795	0	0.156491	0	0.421713	0	0	0	0.266765	0	0.956766	0	1.68128	2.39559	1.22735	0	0	0.156491	0
Athaliana_AT1G58807.1	LRR12	820	0.773227	0	0	0.156491	0	0	0	1.28361	0	0	0.655586	2.20174	0.621123	0.153742	0.414579	0.414579	0	0.153742
Athaliana_AT1G58807.1	LRR13	844	0	0	0	0	0.359102	0	1.24067	0.156491	0	2.02048	0	2.89968	2.08721	0	1.22735	0	0	0
Athaliana_AT1G58807.1	LRR14	867	0	0.439497	0	0	0	0.266765	0	0.99403	0	1.26793	0	2.94118	2.03245	0.806003	0.773227	0	0.266765	0.999571
Athaliana_AT1G58807.1	LRR15	891	0.439497	0	0	0	0.446481	0	0	1.02338	0.297472	2.5562	0	1.97628	0.870864	1.40566	0.439497	0	0	0
Athaliana_AT1G58807.1	LRR16	916	0	0	0	0	0	0	0	1.76972	0	0.322757	0.322757	1.88721	2.17354	1.223	0.547553	0	0	0
Athaliana_AT1G58807.1	LRR17	940	0	0	0	0	0.976829	0.165427	0.281194	0.165427	0	2.0897	0	1.94555	1.73064	0	0.461882	1.1432	0	0
Athaliana_AT1G58807.1	LRR18	964	0.446481	0.371232	0	0	0	0	0	0.642206	0	2.05957	1.12167	0.759276	1.03829	0.760393	0	0	0.534944	0
Athaliana_AT1G58848.1	LRR1	534	0.33729	0	0.33729	0	0	0	0	0	0.33729	0.33729	0	0.291549	1.19642	0	0.394684	0.291549	0	0.557267
Athaliana_AT1G58848.1	LRR2	556	0	0	0.146094	1.01764	0	0	0	0.413817	0	0	0	0.253878	0.296432	0.443632	1.27724	1.24345	0.918296	0.918296
Athaliana_AT1G58848.1	LRR3	587	0.880421	0	0	0	0	0	0	0	0	0	0.148549	1.47002	1.1131	0.488909	1.26467	0.488909	0.607172	0
Athaliana_AT1G58848.1	LRR4	612	0	0.704577	0	0	0	0	0	0	0	0.148549	0	1.27724	1.46229	0.148549	0.550984	0	0	0.153742
Athaliana_AT1G58848.1	LRR5	635	0	0	0.148549	0	0	0	0	0	0	0	0	1.75679	2.11984	0.710399	2.06578	1.42734	0.439497	0.921816
Athaliana_AT1G58848.1	LRR6	660	0.746737	0.842658	0.146094	0	1.12238	0	0	0	0	0	0	0	2.27506	0.750713	0.488909	0	0.592201	0
Athaliana_AT1G58848.1	LRR7	683	0	0	0	0	0	0	0	1.68647	0	0.903454	0	0	0.148549	0	1.06978	0	0.878674	0
Athaliana_AT1G58848.1	LRR8	705	0.8196	0.148549	0	0	0	0	0.666578	0	0	0.347817	0	1.07923	0	0.746598	1.17457	0.936008	0.301497	0
Athaliana_AT1G58848.1	LRR9	731	0	0	0.153742	0	0.811278	0	0.574636	1.46371	0	1.81717	0	2.38127	0	1.50327	0.439497	0.991076	1.42533	0.153742
Athaliana_AT1G58848.1	LRR10	757	0	0	0	0.156491	0.156491	0	0	1.24067	0.156491	1.41861	0	1.91427	0.730926	0	0	0.156491	0	0
Athaliana_AT1G58848.1	LRR11	779	0	0	0	0	0	0	0	0.153742	0.153742	1.13006	0	1.29487	0.715608	0.153742	0.156491	0	0	0
Athaliana_AT1G58848.1	LRR12	803	0	0.156491	0	0.421713	0	0	0	0.266765	0	0.956766	0	1.68128	2.39559	1.22735	0	0	0.156491	0
Athaliana_AT1G58848.1	LRR13	828	0.773227	0	0	0.156491	0	0	0	1.28361	0	0	0.655586	2.20174	0.621123	0.153742	0.414579	0.414579	0	0.153742
Athaliana_AT1G58848.1	LRR14	852	0	0	0	0	0.359102	0	1.24067	0.156491	0	2.02048	0	2.89968	2.08721	0	1.22735	0	0	0
Athaliana_AT1G58848.1	LRR15	875	0	0.439497	0	0	0	0.266765	0	0.99403	0	1.26793	0	2.94118	2.03245	0.806003	0.773227	0	0.266765	0.999571
Athaliana_AT1G58848.1	LRR16	899	0.439497	0	0	0	0.446481	0	0	1.02338	0.297472	2.5562	0	1.97628	0.870864	1.71162	0.591673	0.591673	1.65148	0
Athaliana_AT1G58848.1	LRR17	924	0.468996	0.721928	0	0	0	0	0.286397	0.656345	0	2.15157	0.512709	1.98385	1.46061	0	0.669925	0.614369	0.309543	0
Athaliana_AT1G58848.1	LRR18	948	0	0.200622	0	0.200622	1.35434	0	0.200622	0.200622	0.696212	2.1225	0	2.60403	2.43663	0	0.191433	0	0.205593	0
Athaliana_AT1G58848.1	LRR19	969	0.612069	0	0	0	0	0	0	1.76972	0	0.322757	0.322757	1.88721	2.17354	1.223	0.547553	0	0	0
Athaliana_AT1G58848.1	LRR20	993	0	0	0	0	0.976829	0.165427	0.281194	0.165427	0	2.0897	0	1.94555	1.73064	0	0.461882	1.1432	0	0
Athaliana_AT1G58848.1	LRR21	1017	0.446481	0.371232	0	0	0	0	0	0.642206	0	2.05957	1.12167	0.759276	1.03829	0.760393	0	0	0.534944	0
Athaliana_AT1G59124.1	LRR1	556	0	0	0.146094	1.01764	0	0	0	0.413817	0	0	0	0.253878	0.296432	0.421713	1.80111	1.51849	0	0.443632
Athaliana_AT1G59124.1	LRR2	580	0.880421	0	0	0	0	0	0	0	0	0	0.148549	1.47002	1.1131	0.488909	1.26467	0.488909	0.607172	0
Athaliana_AT1G59124.1	LRR3	605	0	0.704577	0	0	0	0	0	0	0	0.148549	0	1.27724	1.46229	0.148549	0.550984	0	0	0.153742
Athaliana_AT1G59124.1	LRR4	628	0	0	0.148549	0	0	0	0	0	0	0	0	1.46347	1.75679	2.11984	0.710399	2.06578	1.42734	0.921816
Athaliana_AT1G59124.1	LRR5	652	0.746737	0.842658	0.146094	0	1.12238	0	0	0	0	0	0	0	2.27506	0.750713	0.488909	0	0.592201	0
Athaliana_AT1G59124.1	LRR6	675	0	0	0	0	0	0	0	1.68647	0	0.903454	0	0	0.148549	0	1.06978	0	0.878674	0
Athaliana_AT1G59124.1	LRR7	697	0.8196	0.148549	0	0	0	0	0.666578	0	0	0.347817	0	1.07923	0	0.746598	1.17457	0.936008	0.301497	0
Athaliana_AT1G59124.1	LRR8	723	0	0	0.153742	0	0.811278	0	0.574636	1.46371	0	1.81717	0	2.38127	0	1.50327	0.439497	0.991076	1.42533	0.153742
Athaliana_AT1G59124.1	LRR9	749	0	0	0	0.156491	0.156491	0	0	1.24067	0.156491	1.41861	0	1.91427	0.730926	0	0	0.156491	0	0
Athaliana_AT1G59124.1	LRR10	771	0	0	0	0	0	0	0	0.153742	0.153742	1.13006	0	1.29487	0.715608	0.153742	0.156491	0	0	0
Athaliana_AT1G59124.1	LRR11	795	0	0.156491	0	0.421713	0	0	0	0.266765	0	0.956766	0	1.68128	2.39559	1.22735	0	0	0.156491	0
Athaliana_AT1G59124.1	LRR12	820	0.773227	0	0	0.156491	0	0	0	1.28361	0	0	0.655586	2.20174	0.621123	0.153742	0.414579	0.414579	0	0.153742
Athaliana_AT1G59124.1	LRR13	844	0	0	0	0	0.359102	0	1.24067	0.156491	0	2.02048	0	2.89968	2.08721	NA	0	1.22735	0	0
Athaliana_AT1G59218.1	LRR1	534	0.33729	0	0.33729	0	0	0	0	0	0.33729	0.33729	0	0.291549	1.19642	0	0.394684	0.291549	0	0.557267
Athaliana_AT1G59218.1	LRR2	556	0	0	0.146094	1.01764	0	0	0	0.413817	0	0	0	0.253878	0.296432	0.443632	1.27724	1.24345	0.918296	0.918296
Athaliana_AT1G59218.1	LRR3	587	0.880421	0	0	0	0	0	0	0	0	0	0.148549	1.47002	1.1131	0.488909	1.26467	0.488909	0.607172	0
Athaliana_AT1G59218.1	LRR4	612	0	0.704577	0	0	0	0	0	0	0	0.148549	0	1.27724	1.46229	0.148549	0.550984	0	0	0.153742
Athaliana_AT1G59218.1	LRR5	635	0	0	0.148549	0	0	0	0	0	0	0	0	1.75679	2.11984	0.710399	2.06578	1.42734	0.439497	0.921816
Athaliana_AT1G59218.1	LRR6	660	0.746737	0.842658	0.146094	0	1.12238	0	0	0	0	0	0	0	2.27506	0.750713	0.488909	0	0.592201	0
Athaliana_AT1G59218.1	LRR7	683	0	0	0	0	0	0	0	1.68647	0	0.903454	0	0	0.148549	0	1.06978	0	0.878674	0
Athaliana_AT1G59218.1	LRR8	705	0.8196	0.148549	0	0	0	0	0.666578	0	0	0.347817	0	1.07923	0	0.746598	1.17457	0.936008	0.301497	0
Athaliana_AT1G59218.1	LRR9	731	0	0	0.153742	0	0.811278	0	0.574636	1.46371	0	1.81717	0	2.38127	0	1.50327	0.439497	0.991076	1.42533	0.153742
Athaliana_AT1G59218.1	LRR10	757	0	0	0	0.156491	0.156491	0	0	1.24067	0.156491	1.41861	0	1.91427	0.730926	0	0	0.156491	0	0
Athaliana_AT1G59218.1	LRR11	779	0	0	0	0	0	0	0	0.153742	0.153742	1.13006	0	1.29487	0.715608	0.153742	0.156491	0	0	0
Athaliana_AT1G59218.1	LRR12	803	0	0.156491	0	0.421713	0	0	0	0.266765	0	0.956766	0	1.68128	2.39559	1.22735	0	0	0.156491	0
Athaliana_AT1G59218.1	LRR13	828	0.773227	0	0	0.156491	0	0	0	1.28361	0	0	0.655586	2.20174	0.621123	0.153742	0.414579	0.414579	0	0.153742
Athaliana_AT1G59218.1	LRR14	852	0	0	0	0	0.359102	0	1.24067	0.156491	0	2.02048	0	2.89968	2.08721	0	1.22735	0	0	0
Athaliana_AT1G59218.1	LRR15	875	0	0.439497	0	0	0	0.266765	0	0.99403	0	1.26793	0	2.94118	2.03245	0.806003	0.773227	0	0.266765	0.999571
Athaliana_AT1G59218.1	LRR16	899	0.439497	0	0	0	0.446481	0	0	1.02338	0.297472	2.5562	0	1.97628	0.870864	1.71162	0.591673	0.591673	1.65148	0
Athaliana_AT1G59218.1	LRR17	924	0.468996	0.721928	0	0	0	0	0.286397	0.656345	0	2.15157	0.512709	1.98385	1.46061	0	0.669925	0.614369	0.309543	0
Athaliana_AT1G59218.1	LRR18	948	0	0.200622	0	0.200622	1.35434	0	0.200622	0.200622	0.696212	2.1225	0	2.60403	2.43663	0	0.191433	0	0.205593	0
Athaliana_AT1G59218.1	LRR19	969	0.612069	0	0	0	0	0	0	1.76972	0	0.322757	0.322757	1.88721	2.17354	1.223	0.547553	0	0	0
Athaliana_AT1G59218.1	LRR20	993	0	0	0	0	0.976829	0.165427	0.281194	0.165427	0	2.0897	0	1.94555	1.73064	0	0.461882	1.1432	0	0
Athaliana_AT1G59218.1	LRR21	1017	0.446481	0.371232	0	0	0	0	0	0.642206	0	2.05957	1.12167	0.759276	1.03829	0.760393	0	0	0.534944	0
Athaliana_AT1G61180.1	LRR1	513	0	0	0	0.40886	0.112815	0	0.0463914	0.434821	0	0	0	0.128803	2.51653	0	2.18317	0.0824882	0.711552	0
Athaliana_AT1G61180.1	LRR2	535	0.196933	0.996792	0	0.198235	0.198235	0	0	0	0	0	0	0.482797	2.43351	0.747802	1.13142	0	0.0811261	0
Athaliana_AT1G61180.1	LRR3	559	0	0.188585	0.0474145	0.0474145	0.257741	0.047206	0.358653	0.141498	0.047206	0.117097	0	0.192935	2.309	0.0467949	2.3398	0.503015	0.530688	0.0935508
Athaliana_AT1G61180.1	LRR4	583	0	0	0	0	0.0469994	0	0.290845	0.939331	0.201432	0.083901	0	0.200264	2.65032	0	0.934767	0.0469994	0.723725	1.1123
Athaliana_AT1G61180.1	LRR5	606	0.271914	0.173429	0	0.0467949	0	0	0.315398	0	0.115631	1.16517	0	2.1744	1.77337	0.129905	2.96974	0.271436	0	0
Athaliana_AT1G61180.1	LRR6	629	0	0	0	0	0.0467949	0	0	1.44885	0	1.00606	0.143147	1.1545	2.31868	0	1.0354	0.195909	0.113274	0.142573
Athaliana_AT1G61180.1	LRR7	655	0	0.266765	0	0.833587	0	0	0	0.948078	0	1.50218	0	0.358355	0.972913	0.249396	0.603387	0.0846273	0	0.118604
Athaliana_AT1G61180.1	LRR8	677	0	0.60471	0.0461924	0.617448	1.32345	0.0461924	0	2.83748	0	2.68098	0.0463914	1.75064	0.63127	0.0467949	0	0.0467949	0.0467949	0.0465922
Athaliana_AT1G61180.1	LRR9	701	0.330143	0.17273	0.0927446	0	0.0828366	0	1.14522	1.86807	0	1.6972	1.10777	2.05916	0.0973738	0	0.641253	0.534178	0	0.101067
Athaliana_AT1G61180.1	LRR10	738	0.207803	0.281701	0.0503176	0.313078	0	0	0.591673	2.09297	0.393144	2.95286	0.197453	2.59726	1.7803	0	0.41781	0.0923471	0.782007	0.114204
Athaliana_AT1G61180.1	LRR11	761	0.222285	0	0	0.393144	0.217352	0	0.222285	2.78319	0	2.95394	0.12826	2.61632	0.409182	0.0821431	0.196678	0.0919533	0.0923471	0.0821431
Athaliana_AT1G61180.1	LRR12	793	0.0463914	0.0463914	0	1.27351	0.0927446	0.114676	0.753086	2.10797	0	2.33791	0.0824882	1.8975	2.0576	0.115631	0	0	0	0
Athaliana_AT1G61180.1	LRR13	817	0.0465922	0.714308	0	0.145494	0.47408	0	1.41039	2.27937	0.975094	2.53122	0	2.66816	1.85361	0	0.0467949	1.1731	0	0
Athaliana_AT1G61180.1	LRR14	841	0	0	0.472359	0.229463	1.04154	0.237174	0.208228	0	0.436901	1.29611	0.0484874	1.72167	0.367455	0	1.87842	0.0987242	0.55515	0.749515
Athaliana_AT1G61190.1	LRR1	517	0	0	0	0.40886	0.112815	0	0.0463914	0.434821	0	0	0	0.128803	2.51653	0	2.18317	0.0824882	0.711552	0
Athaliana_AT1G61190.1	LRR2	539	0.196933	0.996792	0	0.198235	0.198235	0	0	0	0	0	0	0.482797	2.43351	0.747802	1.13142	0	0.0811261	0
Athaliana_AT1G61190.1	LRR3	563	0	0.188585	0.0474145	0.0474145	0.257741	0.047206	0.358653	0.141498	0.047206	0.117097	0	0.192935	2.309	0.0467949	2.3398	0.503015	0.530688	0.0935508
Athaliana_AT1G61190.1	LRR4	587	0	0	0	0	0.0469994	0	0.290845	0.939331	0.201432	0.083901	0	0.200264	2.65032	0	0.934767	0.0469994	0.723725	1.1123
Athaliana_AT1G61190.1	LRR5	610	0.271914	0.173429	0	0.0467949	0	0	0.315398	0	0.115631	1.16517	0	2.1744	1.77337	0.129905	2.96974	0.271436	0	0
Athaliana_AT1G61190.1	LRR6	633	0	0	0	0	0.0467949	0	0	1.44885	0	1.00606	0.143147	1.1545	2.31868	0	1.0354	0.195909	0.113274	0.142573
Athaliana_AT1G61190.1	LRR7	659	0	0.266765	0	0.833587	0	0	0	0.948078	0	1.50218	0	0.358355	0.972913	0.249396	0.603387	0.0846273	0	0.118604
Athaliana_AT1G61190.1	LRR8	681	0	0.60471	0.0461924	0.617448	1.32345	0.0461924	0	2.83748	0	2.68098	0.0463914	1.75064	0.63127	0.0467949	0	0.0467949	0.0467949	0.0465922
Athaliana_AT1G61190.1	LRR9	705	0.330143	0.17273	0.0927446	0	0.0828366	0	1.14522	1.86807	0	1.6972	1.10777	2.05916	0.0973738	0	0.641253	0.534178	0	0.101067
Athaliana_AT1G61190.1	LRR10	744	0.207803	0.281701	0.0503176	0.313078	0	0	0.591673	2.09297	0.393144	2.95286	0.197453	2.59726	1.7803	0	0.41781	0.0923471	0.782007	0.114204
Athaliana_AT1G61190.1	LRR11	767	0.222285	0	0	0.393144	0.217352	0	0.222285	2.78319	0	2.95394	0.12826	2.61632	0.409182	0.0821431	0.196678	0.0919533	0.0923471	0.0821431
Athaliana_AT1G61190.1	LRR12	800	0.0463914	0.0463914	0	1.27351	0.0927446	0.114676	0.753086	2.10797	0	2.33791	0.0824882	1.8975	2.0576	0.115631	0	0	0	0
Athaliana_AT1G61190.1	LRR13	824	0.0465922	0.714308	0	0.145494	0.47408	0	1.41039	2.27937	0.975094	2.53122	0	2.66816	1.85361	0	0.0467949	1.1731	0	0
Athaliana_AT1G61190.1	LRR14	848	0	0	0.472359	0.229463	1.04154	0.237174	0.208228	0	0.436901	1.29611	0.0484874	1.72167	0.367455	1.87842	0.0987242	0.306071	0.749515	0.724289
Athaliana_AT1G61190.1	LRR15	883	0.4125	0.0507987	0.733738	0.572108	0.672744	0.353359	0	0	0	0	0	0	0	0	0.191433	0	0	0
Athaliana_AT1G61190.1	LRR16	911	0.27139	0	0.586016	0.488966	0.51325	0.15935	0.27139	0.172037	0	0.291818	1.44217	0.297945	0.109286	0.220845	0.110581	0.50231	0.401488	0
Athaliana_AT1G61300.1	LRR1	402	0	0	0	0.40886	0.112815	0	0.0463914	0.434821	0	0	0	0.128803	2.51653	0	2.18317	0.0824882	0.711552	0
Athaliana_AT1G61300.1	LRR2	424	0.196933	0.996792	0	0.198235	0.198235	0	0	0	0	0	0	0.482797	2.43351	0.747802	1.13142	0	0.0811261	0
Athaliana_AT1G61300.1	LRR3	448	0	0.188585	0.0474145	0.0474145	0.257741	0.047206	0.358653	0.141498	0.047206	0.117097	0	0.192935	2.309	0.0467949	2.3398	0.503015	0.530688	0.0935508
Athaliana_AT1G61300.1	LRR4	472	0	0	0	0	0.0469994	0	0.290845	0.939331	0.201432	0.083901	0	0.200264	2.65032	0	0.934767	0.0469994	0.723725	1.1123
Athaliana_AT1G61300.1	LRR5	495	0.271914	0.173429	0	0.0467949	0	0	0.315398	0	0.115631	1.16517	0	2.1744	1.77337	0.129905	2.96974	0.271436	0	0
Athaliana_AT1G61300.1	LRR6	518	0	0	0	0	0.0467949	0	0	1.44885	0	1.00606	0.143147	1.1545	2.31868	0	1.0354	0.195909	0.113274	0.142573
Athaliana_AT1G61300.1	LRR7	544	0	0.266765	0	0.833587	0	0	0	0.948078	0	1.50218	0	0.358355	0.972913	0.249396	0.603387	0.0846273	0	0
Athaliana_AT1G61300.1	LRR8	565	0	0.60471	0.0461924	0.617448	1.32345	0.0461924	0	2.83748	0	2.68098	0.0463914	1.75064	0.63127	0.0467949	0	0.0467949	0.0467949	0.0465922
Athaliana_AT1G61300.1	LRR9	589	0.330143	0.17273	0.0927446	0	0.0828366	0	1.14522	1.86807	0	1.6972	1.10777	2.05916	0.0973738	0	0.641253	0.534178	0	0.101067
Athaliana_AT1G61300.1	LRR10	626	0.207803	0.281701	0.0503176	0.313078	0	0	0.591673	2.09297	0.393144	2.95286	0.197453	2.59726	1.7803	0	0.41781	0.0923471	0.782007	0.114204
Athaliana_AT1G61300.1	LRR11	649	0.222285	0	0	0.393144	0.217352	0	0.222285	2.78319	0	2.95394	0.12826	2.61632	0.409182	0.0821431	0.196678	0.0919533	0.0923471	0.0821431
Athaliana_AT1G61300.1	LRR12	681	0.0463914	0.0463914	0	1.27351	0.0927446	0.114676	0.753086	2.10797	0	2.33791	0.0824882	1.8975	2.0576	0.115631	0	0	0	0
Athaliana_AT1G61300.1	LRR13	705	0.0465922	0.714308	0	0.145494	0.47408	0	1.41039	2.27937	0.975094	2.53122	0	2.66816	1.85361	0	0.0467949	1.1731	0	0
Athaliana_AT1G61300.1	LRR14	729	0	0	0.472359	0.229463	1.04154	0.237174	0.208228	0	0.436901	1.29611	0.0484874	1.72167	0.367455	1.87842	0.0987242	0.55515	0.749515	0.724289
Athaliana_AT1G61310.1	LRR1	526	0	0	0	0.40886	0.112815	0	0.0463914	0.434821	0	0	0	0.128803	2.51653	0	2.18317	0.0824882	0.711552	0
Athaliana_AT1G61310.1	LRR2	548	0.196933	0.996792	0	0.198235	0.198235	0	0	0	0	0	0	0.482797	2.43351	0.747802	1.13142	0	0.0811261	0
Athaliana_AT1G61310.1	LRR3	572	0	0.188585	0.0474145	0.0474145	0.257741	0.047206	0.358653	0.141498	0.047206	0.117097	0	0.192935	2.309	0.0467949	2.3398	0.503015	0.530688	0.0935508
Athaliana_AT1G61310.1	LRR4	596	0	0	0	0	0.0469994	0	0.290845	0.939331	0.201432	0.083901	0	0.200264	2.65032	0	0.934767	0.0469994	0.723725	1.1123
Athaliana_AT1G61310.1	LRR5	619	0.271914	0.173429	0	0.0467949	0	0	0.315398	0	0.115631	1.16517	0	2.1744	1.77337	0.129905	2.96974	0.271436	0	0
Athaliana_AT1G61310.1	LRR6	642	0	0	0	0	0.0467949	0	0	1.44885	0	1.00606	0.143147	1.1545	2.31868	0	1.0354	0.195909	0.113274	0.142573
Athaliana_AT1G61310.1	LRR7	668	0	0.266765	0	0.833587	0	0	0	0.948078	0	1.50218	0	0.358355	0.972913	0.249396	0.603387	0.0846273	0	0.118604
Athaliana_AT1G61310.1	LRR8	690	0	0.60471	0.0461924	0.617448	1.32345	0.0461924	0	2.83748	0	2.68098	0.0463914	1.75064	0.63127	0.0467949	0	0.0467949	0.0467949	0.0465922
Athaliana_AT1G61310.1	LRR9	714	0.330143	0.17273	0.0927446	0	0.0828366	0	1.14522	1.86807	0	1.6972	1.10777	2.05916	0.0973738	0	0.641253	0.534178	0	0.101067
Athaliana_AT1G61310.1	LRR10	751	0.207803	0.281701	0.0503176	0.313078	0	0	0.591673	2.09297	0.393144	2.95286	0.197453	2.59726	1.7803	0	0.41781	0.0923471	0.782007	0.114204
Athaliana_AT1G61310.1	LRR11	774	0.222285	0	0	0.393144	0.217352	0	0.222285	2.78319	0	2.95394	0.12826	2.61632	0.409182	0.0821431	0.196678	0.0919533	0.0923471	0.0821431
Athaliana_AT1G61310.1	LRR12	806	0.0463914	0.0463914	0	1.27351	0.0927446	0.114676	0.753086	2.10797	0	2.33791	0.0824882	1.8975	2.0576	0.115631	0	0	0	0
Athaliana_AT1G61310.1	LRR13	830	0.0465922	0.714308	0	0.145494	0.47408	0	1.41039	2.27937	0.975094	2.53122	0	2.66816	1.85361	0	0.0467949	1.1731	0	0
Athaliana_AT1G61310.1	LRR14	854	0	0	0.472359	0.229463	1.04154	0.237174	0.208228	0	0.436901	1.29611	0.0484874	1.72167	0.367455	1.87842	0.0987242	0.55515	0.123392	0
Athaliana_AT1G62630.1	LRR1	517	0.106792	0	0	0	0	0	0.940286	0.468996	0	0	0	0	1.26866	0	1.39586	0	1.07955	0
Athaliana_AT1G62630.1	LRR2	539	0	0	0	0.108023	0	0	0.108023	0	0	0	0.255242	0.108023	1.72489	0.996792	1.74405	0.903027	0.857219	1.31873
Athaliana_AT1G62630.1	LRR3	572	0	0	0	0	0	0	0	0	0	0	0	0	1.61338	0.187176	2.2607	0.377308	0	0.50608
Athaliana_AT1G62630.1	LRR4	596	0	0	0	0	0	0	0	0	0	0	0	0.189278	1.52314	0.319337	1.799	0	0.44541	0
Athaliana_AT1G62630.1	LRR5	619	0	0	0	0	0	0	0	0	0	0	0	0.512709	2.16264	0	1.03189	1.0143	0	0.963031
Athaliana_AT1G62630.1	LRR6	642	0	0	0	1.09359	0	0	0	0	0	0	0	0.717571	0.980321	0	0.297945	0	0.533598	0
Athaliana_AT1G62630.1	LRR7	665	0	0	0	0	0	0	0	0	0	0	0	0	0	0.315997	0.187176	0	1.221	0.978696
Athaliana_AT1G62630.1	LRR8	692	0	0	1.00739	0.213294	0.924057	0.213294	0	1.30447	0	0.972221	0	1.33637	0.822393	2.33122	1.45268	1.41378	0.749595	0
Athaliana_AT1G62630.1	LRR9	719	0.323939	0.512709	0.694805	0	0	0	0	0.818384	0	1.77623	0.315997	2.34332	1.89252	0	0.876511	0	0	0
Athaliana_AT1G62630.1	LRR10	743	0.315997	0.315997	0	0	0.108023	0	0	0	0	1.80234	0	1.45365	1.78964	0	1.45289	0.255242	0	0
Athaliana_AT1G62630.1	LRR11	766	0	0.108023	0	0	0.999411	0.108023	0	0.315997	0	1.08781	0	1.70501	2.06649	0.591673	0.799759	0	0	0
Athaliana_AT1G62630.1	LRR12	800	0.255242	0	0	0	0.108023	0	0.927527	0.291332	0	1.73732	0	1.62427	1.7202	0	0	0.108023	0	0.108023
Athaliana_AT1G62630.1	LRR13	824	0	0	0	0.108023	0.187176	0.108023	0	0.721928	0	2.00552	0	1.74467	1.32836	0	0	0.500712	0	0
Athaliana_AT1G69550.1	LRR1	650	0	0	0	0	0	0	0	0	0	0.468248	0	0.875196	1.17933	0	0	0.463777	0	0
Athaliana_AT1G69550.1	LRR2	672	0	0	0.463777	0	0.760047	0	0.875196	0	0	0.862354	0.966536	2.37376	2.16404	0	1.10429	0	0.120681	0.853658
Athaliana_AT1G69550.1	LRR3	695	0	0	0	1.61126	0	0	0	0.519703	0	0.473978	0	2.03113	1.05445	0	1.98714	0.519703	0	0
Athaliana_AT1G69550.1	LRR4	716	0.210842	0.122292	0	0	0	0.519703	0	0	0.650022	2.04109	0	1.73627	0	0.846055	1.72482	0	0.286397	0.210842
Athaliana_AT1G69550.1	LRR5	742	0	0	0	0	0.208181	0.83019	1.56131	1.35847	0	0.556422	0.503258	2.30805	1.29662	0	0	0	0	0.318215
Athaliana_AT1G69550.1	LRR6	766	0	0	0.276195	0	1.44117	0	0.276195	0.988181	0	0.276195	0	1.62538	0.276195	0	0	0	0.591673	0
Athaliana_AT1G69550.1	LRR7	790	0	0	0.640944	0.968165	0	0	1.83857	2.22324	0.99961	1.05124	0.566091	2.47535	2.08651	0	0	0	0.141441	0.998509
Athaliana_AT1G69550.1	LRR8	814	0	0	0.461491	0.9052	0.864982	0	1.93715	3.00386	0.978071	2.0982	1.03969	2.74783	1.09689	0.347817	0.195909	0	0.390452	0.745518
Athaliana_AT1G69550.1	LRR9	838	0	0	0.329846	0	1.47871	0	1.35779	1.58712	0.195909	2.07978	0.329846	2.05506	1.34567	0.745518	0	0	0.615254	0.950338
Athaliana_AT1G69550.1	LRR10	862	0.151097	0	0.601507	0	1.05886	0.137099	2.07331	2.53871	1.67151	1.89608	0.930586	2.1474	2.11455	0.235193	0	0	0.318215	1.02194
Athaliana_AT1G69550.1	LRR11	886	0	0	0.869996	0	0.646284	0.525451	2.15821	1.40845	0	1.3273	0	1.78925	1.78876	0.125658	0	0	0.216397	0.423681
Athaliana_AT1G69550.1	LRR12	910	0	0	0.589626	0	0	0.825627	1.90542	1.72877	0	1.57901	0	1.9948	1.48058	0	0	0	0.503258	0
Athaliana_AT1G69550.1	LRR13	934	0	0	0.235193	0	0	0	0.744194	1.80755	0	1.21704	0	0.621904	1.91558	0.235193	0	0	0.515947	0
Athaliana_AT1G69550.1	LRR14	958	0	0	1.07832	0	0	0	1.07832	1.54959	0	1.56903	0	0.63431	1.53548	0	0	0	0.402179	0
Athaliana_AT1G69550.1	LRR15	982	0	0	0.621904	0	0	0	0.621904	1.38295	0	0.621904	0	0.468167	1.56545	0	0	0	0	0
Athaliana_AT1G69550.1	LRR16	1006	0	0	0	0	0	0	0	0	0	0	0	0	0	0	0	0	0	0
Athaliana_AT1G69550.1	LRR17	1030	0.468996	0	0	0	0	0	0.881291	1.60683	0	0.834347	0	0.522559	0.834347	0	0.522559	0.522559	0	0
Athaliana_AT1G69550.1	LRR18	1054	0.764205	0	0.503258	0	0.353359	0.938932	1.02127	2.03058	0.153742	1.06664	0.153742	2.24949	1.57859	0.125658	0	0	0.146094	1.34993
Athaliana_AT1G69550.1	LRR19	1078	0.151097	0.151097	1.32454	0.151097	0	0.62357	1.34993	1.96251	0	2.28814	0	1.60162	2.09023	0	0.200622	0	0.281194	0.281194
Athaliana_AT1G69550.1	LRR20	1101	0.461216	0	0	0.684038	0	0	0.918296	0.918296	0	0.918296	0	0.918296	0.918296	0	0	0	0	0
Athaliana_AT1G69550.1	LRR21	1125	0	0	0.949452	0	0.297472	0.590724	1.52943	1.63373	0	1.71723	0	1.06819	1.91312	0	0	0	0.235193	0.621904
Athaliana_AT1G69550.1	LRR22	1149	0.235193	0	0.33729	0.200622	0.371232	1.31625	2.04022	1.27542	0	1.30504	0	1.94595	1.24681	0	1.49184	0	0	0
Athaliana_AT1G69550.1	LRR23	1173	0	0	0.757878	0	0.757878	0	0.946686	1.28769	0	0.949338	0	0	0.99403	0	0	0	0	0
Athaliana_AT1G69550.1	LRR24	1197	0.195909	0	0	0	0	0.195909	1.03799	0.322757	0	0.322757	0	0.396628	0	0	0.238685	0	0	0.949452
Athaliana_AT1G69550.1	LRR25	1218	0	0	0.479832	1.29726	0	0	0.986233	1.71127	0	1.68397	0	0.362051	0	0	0.423681	0	0	0.293676
Athaliana_AT2G14080.1	LRR1	577	0	0	0.210842	0	0	0	0	0.60984	0.210842	1.83949	0	0.961384	0.888211	0.332312	0	0.210842	0.371194	0.760168
Athaliana_AT2G14080.1	LRR2	602	0	0	0	0	0	0	0	0	0	0	0.970951	1.45865	0.975526	0.998974	0.867282	0.771825	0	0
Athaliana_AT2G14080.1	LRR3	631	0	1.39336	0.266765	0.902393	0	0	0	0	0	0.63213	0	2.09756	0.266765	0	0	0	0	0.920183
Athaliana_AT2G14080.1	LRR4	653	0	0	0.131107	0	0	0	0	0.423681	0	0	0	2.39658	1.94045	0	0	0	0	0
Athaliana_AT2G14080.1	LRR5	676	0.12395	0	0	0	0	0	0	0	0	1.79593	0	1.50651	2.05308	0	1.45977	0.721928	0	0
Athaliana_AT2G14080.1	LRR6	699	0	0	0	0	0	0	0	0	0	0.921834	0	1.26934	0.122292	0	0	0	0	0.210842
Athaliana_AT2G14080.1	LRR7	723	0	0	0	0	0	0	0	1.32461	0	1.10807	0	0	1.03608	0	0	0	0	0.43275
Athaliana_AT2G14080.1	LRR8	747	0.371232	0.985228	0.612561	0.650022	0.748635	0	0.748635	1.43397	0.650022	1.386	0.749595	0.970207	1.71498	0	0.769193	0.60984	0	0.797585
Athaliana_AT2G14080.1	LRR9	771	0.15935	0	0.857572	0.156491	0.156491	0	0.745312	0.72626	0.156491	1.49909	0	1.27761	2.03077	0.151097	0	0.347817	0	1.40735
Athaliana_AT2G14080.1	LRR10	795	0.244176	0.297472	0.428811	0.219297	0.219297	0	0.345804	1.80663	0	0.961614	0	2.35306	1.78847	0	0.254385	0.994442	0	0.952378
Athaliana_AT2G14080.1	LRR11	819	1.10172	0.210842	0.721928	0.764205	0.867282	0	0.811278	1.91857	0.156491	0.91876	0	0.981371	0.981371	0	1.38191	0.156491	0	0.857572
Athaliana_AT2G14080.1	LRR12	843	0.156491	0.730926	0	0.96469	0.289986	0	1.14744	1.1745	0	1.14744	0	1.64935	1.39189	0.960362	1.77642	0.968898	0	0.293676
Athaliana_AT2G14080.1	LRR13	867	0	0.242292	1.04344	0	0.912316	0	1.50987	0	0	0.886541	0.828056	0.258019	0.258019	0.666578	0.828056	0	0	0
Athaliana_AT2G14080.1	LRR14	891	0	0	0	0	0	0	0.804252	1.24509	0	0.934849	0	0	0	0	0.125658	0.125658	0	0
Athaliana_AT2G14080.1	LRR15	914	0	0	0	0	0	0	0.629249	0	0	0	0	0	0	0	0	0	0	0
Athaliana_AT2G14080.1	LRR16	935	1.5522	0	0	0	0	0	0.127419	0	0	0.537376	0	1.13393	0	0	0.839676	0	0	0
Athaliana_AT2G14080.1	LRR17	958	0.485461	0	0	0	0	0	1.78663	0.742488	0	0.774632	0	0.994442	0	0.345804	0.629249	0	0	0.219297
Athaliana_AT2G14080.1	LRR18	979	0	0	0	0	0.669996	0	0	0	0	0	0	0.962146	0	0	0	0	0	0
Athaliana_AT2G14080.1	LRR19	1002	0	0	0	0.669996	0.485461	0	0	0	0.222285	0.301379	0	0	0	0	0.222285	0	0	0
Athaliana_AT2G14080.1	LRR20	1023	0	0	0.598347	0	0.131107	0	0.439497	0	0	0	0.131107	0.869893	0.131107	0	0.305401	0	0	0
Athaliana_AT2G14080.1	LRR21	1046	0.131107	0	0	0	0	0	1.26613	0.597345	0	0	0	0	0	0	0	0.642938	0	0
Athaliana_AT3G44400.1	LRR1	584	0.247936	0.0330759	1.57759	0.541981	0.115861	0.0330759	0.75862	0	0.117875	1.57073	0.202798	1.40468	1.73923	1.9658	1.45641	1.64787	1.36499	0.927848
Athaliana_AT3G44400.1	LRR2	627	0.412455	0.914287	0	0.0327888	1.41157	0.56345	0.193947	0.314068	0	1.05172	0.032507	1.94429	2.63209	0	0.936001	0.89795	1.3271	0.332757
Athaliana_AT3G44400.1	LRR3	649	0	0	0.646023	0.194895	0.0322304	0	0.608265	0.0646278	0	1.17152	0.398663	1.23518	2.29515	0.133594	1.3048	0.0320487	1.19289	0.141067
Athaliana_AT3G44400.1	LRR4	672	0.0640815	0.244816	0	0.0324142	0.0324142	0.0324142	0	0.065372	0.12395	0.984151	0.0326943	0.79027	1.89347	0.179256	2.17654	0.936318	0	0.551442
Athaliana_AT3G44400.1	LRR5	695	0	0	0.0328839	0	0.0328839	0	0	0	0	1.18646	0	1.63181	1.5951	0.100139	0.172944	0.109116	0.036753	0.237318
Athaliana_AT3G44400.1	LRR6	719	0.127561	0.219934	0.101424	0.4959	0.201691	0	0.522115	1.34184	0	0.301379	0.0882047	2.72025	2.19515	0	0.152067	0.16775	0	0.121407
Athaliana_AT3G44400.1	LRR7	742	0.578014	0.0371202	0.614437	0.433354	0.347869	0.0396431	1.23085	1.26213	0.0678964	0.848864	0.0705018	2.09567	0.950326	0.0752683	1.00531	0.333109	0.241775	0.891771
Athaliana_AT3G44400.1	LRR8	765	0.290204	0.139514	0.139514	0.355404	0.231495	0	0.572298	2.06593	0	0.57188	0	1.60606	0.533526	0	0.139233	0.766467	0.966611	0.41599
Athaliana_AT3G44400.1	LRR9	788	0.131107	0	0.131107	0	0.940286	0	0.704459	1.57158	0	0.542391	0	0.492058	0.445065	0	0	0	0	0.605291
Athaliana_AT3G44400.1	LRR10	813	0.140472	0.189664	0.10175	0.270859	0.408048	0.0650731	1.13695	2.58506	0.175564	1.52244	0.273147	0.536142	0.237977	0.036753	0.374331	0.0905439	0.101099	0.0725292
Athaliana_AT3G44400.1	LRR11	834	0.197476	0.367089	1.17189	0.292245	0.133031	0.066561	1.53051	0.220707	0.828094	0.688033	0.329869	0.0747161	0.394483	0	0.212935	0.0940844	0	0
Athaliana_AT3G44480.1	LRR1	643	0.247936	0.0330759	1.57759	0.541981	0.115861	0.0330759	0.75862	0	0.117875	1.57073	0.202798	1.9183	0.721928	1.52193	0.970951	0.439497	0.399377	0.824808
Athaliana_AT3G44480.1	LRR2	671	0.412455	0.914287	0	0.0327888	1.41157	0.56345	0.193947	0.314068	0	1.05172	0.032507	1.94429	2.63209	0	0.936001	0.89795	1.3271	0.332757
Athaliana_AT3G44480.1	LRR3	693	0	0	0.646023	0.194895	0.0322304	0	0.608265	0.0646278	0	1.17152	0.398663	1.23518	2.29515	0.133594	1.3048	0.0320487	1.19289	0.141067
Athaliana_AT3G44480.1	LRR4	716	0.0640815	0.244816	0	0.0324142	0.0324142	0.0324142	0	0.065372	0.12395	0.984151	0.0326943	0.79027	1.89347	0.179256	2.17654	0.936318	0	0.551442
Athaliana_AT3G44480.1	LRR5	739	0	0	0.0328839	0	0.0328839	0	0	0	0	1.18646	0	1.63181	1.5951	0.100139	0.172944	0.109116	0.036753	0.237318
Athaliana_AT3G44480.1	LRR6	763	0.127561	0.219934	0.101424	0.4959	0.201691	0	0.522115	1.21461	0	0.977375	0.0882047	2.72025	2.19515	0	0.152067	0.16775	0	0.121407
Athaliana_AT3G44480.1	LRR7	786	0.578014	0.0371202	0.614437	0.433354	0.948955	0	1.67782	1.35524	0	1.85858	0.313144	1.73201	0.881763	0.0533614	0	0.185214	0.13304	0.691375
Athaliana_AT3G44480.1	LRR8	810	0.142194	0.542436	0.256342	1.37898	0.0550379	0.0550379	1.69468	2.01912	0.231813	1.11568	1.46193	1.35632	0.392371	0.0544666	0.135716	0.0969446	0.134363	0.286397
Athaliana_AT3G44480.1	LRR9	834	0	0.0880723	1.22569	0.658672	0.862346	0.512709	2.51493	1.92987	0.904526	1.24882	0	1.10482	0.823582	0.131107	0	0.484323	0.103275	0
Athaliana_AT3G44480.1	LRR10	858	0.0536332	0.33184	0	0.7222	1.14508	0	2.82031	2.43679	0	2.51821	0.0461924	1.92293	0.381957	0.0484874	0.0482686	0.456703	0	0.444881
Athaliana_AT3G44480.1	LRR11	881	0.113566	0.105502	0.0380087	0.918176	0.969529	0	2.66944	1.33458	0.0626827	1.01152	0.0621144	0.626228	0.567286	0	0.230022	0.940727	0.069818	0.0349187
Athaliana_AT3G44480.1	LRR12	902	0.0347031	0.121773	0.240874	0.200895	1.15809	0	2.16185	2.42527	0	2.38891	0.136266	1.77222	0.157906	0	0.280874	0.178718	0.318215	0.0363934
Athaliana_AT3G44480.1	LRR13	925	0.95544	0.32275	0	0.0371202	0.985688	0.510344	1.38283	2.61681	0.948745	1.29352	0.961641	0.0366323	0.0366323	0.13174	0.166656	0.402474	0.13174	0.859189
Athaliana_AT3G44480.1	LRR14	946	0.0374955	0	0.779882	0	0	0	0.0373695	2.33883	0.163346	1.92683	0.551663	0.151749	1.57147	0	0	0.240606	0.0385372	0.303256
Athaliana_AT3G44480.1	LRR15	968	0.140472	0.189664	0.10175	0.270859	0.408048	0.0650731	1.13695	2.58506	0.175564	1.52244	0.273147	0.536142	0.237977	0.036753	0.374331	0.0905439	0.101099	0.0725292
Athaliana_AT3G44480.1	LRR16	989	0.197476	0.367089	1.17189	0.292245	0.133031	0.066561	1.53051	0.220707	0.828094	0.688033	0.329869	0.0747161	0.394483	0	0.212935	0.0940844	0	0
Athaliana_AT3G44630.1	LRR1	666	0.247936	0.0330759	1.57759	0.541981	0.115861	0.0330759	0.75862	0	0.117875	1.57073	0.202798	2.29321	1.59332	2.16295	0.503258	0.503258	0.503258	0.330788
Athaliana_AT3G44630.1	LRR2	696	0.412455	0.914287	0	0.0327888	1.41157	0.56345	0.193947	0.314068	0	1.05172	0.032507	1.94429	2.63209	0	0.936001	0.89795	1.3271	0.332757
Athaliana_AT3G44630.1	LRR3	718	0	0	0.646023	0.194895	0.0322304	0	0.608265	0.0646278	0	1.17152	0.398663	1.23518	2.29515	0.133594	1.3048	0.0320487	1.19289	0.141067
Athaliana_AT3G44630.1	LRR4	741	0.0640815	0.244816	0	0.0324142	0.0324142	0.0324142	0	0.065372	0.12395	0.984151	0.0326943	0.79027	1.89347	0.179256	2.17654	0.936318	0	0.551442
Athaliana_AT3G44630.1	LRR5	765	0.127561	0.219934	0.101424	0.4959	0.201691	0	0.522115	1.21461	0	0.977375	0.0882047	2.72025	2.19515	0	0.152067	0.16775	0	0.121407
Athaliana_AT3G44630.1	LRR6	788	0.578014	0.0371202	0.614437	0.433354	0.347869	0.0396431	1.23085	1.26213	0.0678964	0.848864	0.0705018	2.09567	0.950326	0.0752683	1.00531	0.60067	1.12643	0.325677
Athaliana_AT3G44630.1	LRR7	811	0.792721	0.21786	0.417957	0.38324	0.948955	0	1.67782	1.35524	0	1.85858	0.313144	1.73201	0.881763	0.0533614	0	0.185214	0.13304	0.691375
Athaliana_AT3G44630.1	LRR8	835	0.142194	0.542436	0.256342	1.37898	0.0550379	0.0550379	1.69468	2.01912	0.231813	1.11568	1.46193	1.35632	0.392371	0.0544666	0.135716	0.0969446	0.134363	0.286397
Athaliana_AT3G44630.1	LRR9	859	0	0	0.465471	0	1.17783	0.233828	2.00755	1.9924	0.610038	1.16209	0	0.575567	0.393483	0	0	0.484323	0.103275	0
Athaliana_AT3G44630.1	LRR10	883	0.0536332	0.33184	0	0.7222	1.14508	0	2.82031	2.43679	0	2.51821	0.0461924	1.92293	0.381957	0.0484874	0.0482686	0.456703	0	0.444881
Athaliana_AT3G44630.1	LRR11	906	0.113566	0.105502	0.0380087	0.918176	0.969529	0	2.66944	1.33458	0.0626827	1.01152	0.0621144	0.626228	0.567286	0	0.230022	0.940727	0.069818	0.0349187
Athaliana_AT3G44630.1	LRR12	927	0.0347031	0.121773	0.240874	0.200895	1.15809	0	2.16185	2.42527	0	2.38891	0.136266	1.77222	0.157906	0	0.280874	0.178718	0.318215	0.0363934
Athaliana_AT3G44630.1	LRR13	950	0.95544	0.32275	0	0.0371202	0.985688	0.510344	1.38283	2.61681	0.948745	1.29352	0.961641	0.0366323	0.0366323	0.13174	0.166656	0.402474	0.13174	0.859189
Athaliana_AT3G44630.1	LRR14	971	0.0374955	0	0.779882	0	0	0	0.0373695	2.33883	0.163346	1.92683	0.551663	0.286397	0.151749	1.57147	0	0	0.240606	0.0385372
Athaliana_AT3G44630.1	LRR15	994	0.140472	0.189664	0.10175	0.270859	0.408048	0.0650731	1.13695	2.58506	0.175564	1.52244	0.273147	0.536142	0.237977	0.036753	0.374331	0.0905439	0.101099	0.0725292
Athaliana_AT3G44630.1	LRR16	1015	0.197476	0.367089	1.17189	0.292245	0.133031	0.066561	1.53051	0.220707	0.828094	0.688033	0.329869	0.0747161	0.394483	0	0.212935	0.0940844	0	0
Athaliana_AT3G44670.1	LRR1	645	0.247936	0.0330759	1.57759	0.541981	0.115861	0.0330759	0.75862	0	0.117875	1.57073	0.202798	2.29321	1.59332	2.16295	2.17124	1.13287	1.77901	0.824808
Athaliana_AT3G44670.1	LRR2	673	0.412455	0.914287	0	0.0327888	1.41157	0.56345	0.193947	0.314068	0	1.05172	0.032507	1.94429	2.63209	0	0.936001	0.89795	1.3271	0.332757
Athaliana_AT3G44670.1	LRR3	695	0	0	0.646023	0.194895	0.0322304	0	0.608265	0.0646278	0	1.17152	0.398663	1.23518	2.29515	0.133594	1.3048	0.0320487	1.19289	0.141067
Athaliana_AT3G44670.1	LRR4	718	0.0640815	0.244816	0	0.0324142	0.0324142	0.0324142	0	0.065372	0.12395	0.984151	0.0326943	0.79027	1.89347	0.179256	2.17654	0.936318	0	0.551442
Athaliana_AT3G44670.1	LRR5	741	0	0	0.0328839	0	0.0328839	0	0	0	0	1.18646	0	1.63181	1.5951	0.100139	0.172944	0.109116	0.036753	0.237318
Athaliana_AT3G44670.1	LRR6	765	0.127561	0.219934	0.101424	0.4959	0.201691	0	0.522115	1.21461	0	0.977375	0.0882047	2.72025	2.19515	0	0.152067	0.16775	0	0.121407
Athaliana_AT3G44670.1	LRR7	788	0.578014	0.0371202	0.614437	0.433354	0.347869	0.0396431	1.23085	1.26213	0.0678964	0.848864	0.0705018	2.09567	0.950326	0.0752683	1.00531	0.333109	0.241775	0.891771
Athaliana_AT3G44670.1	LRR8	811	0.290204	0.139514	0.139514	0.355404	0.231495	0	0.572298	2.06593	0	0.57188	0	1.60606	0.350959	0	0.106133	0.60067	1.12643	0.325677
Athaliana_AT3G44670.1	LRR9	834	0.792721	0.21786	0.417957	0.38324	0.948955	0	1.67782	1.35524	0	1.85858	0.313144	1.73201	0.881763	0.0533614	0	0.185214	0.0950172	0.478184
Athaliana_AT3G44670.1	LRR10	858	0.224327	0.228538	0	0.986852	0.0940844	0.168661	1.11718	2.1609	0	1.3548	1.20562	0.824662	0.270512	0	0	0.0950172	0	0.325552
Athaliana_AT3G44670.1	LRR11	882	0.227425	0.908654	1.22569	0.658672	0.862346	0.512709	2.51493	1.92987	0.904526	1.24882	0	1.10482	0.823582	0.131107	0	0.484323	0.103275	0
Athaliana_AT3G44670.1	LRR12	905	0.113566	0.105502	0.0380087	0.918176	0.969529	0	2.66944	1.33458	0.0626827	1.01152	0.0621144	0.626228	0.567286	0	0.230022	0.940727	0.069818	0.0349187
Athaliana_AT3G44670.1	LRR13	937	0	0.189664	0.10175	0.270859	0.408048	0.0650731	1.13695	2.58506	0.175564	1.52244	0.273147	0.536142	0.237977	0.036753	0.374331	0.0905439	0.101099	0.0725292
Athaliana_AT3G44670.1	LRR14	958	0.197476	0.367089	1.17189	0.292245	0.133031	0.066561	1.53051	0.220707	0.828094	0.688033	0.329869	0.0747161	0.394483	0	0.212935	0.0940844	0	0
Athaliana_AT3G46530.1	LRR1	543	0.985228	0.90117	0	0	0	0	0	0	0.165427	0	0.982191	0	0	0	1.45376	1.65339	1.8222	0.444839
Athaliana_AT3G46530.1	LRR2	566	0	0.444839	0.959196	0	0.165427	0	0	0	0	0	1.36724	0.870362	1.72143	0.558777	2.2132	1.76696	0.281194	1.41309
Athaliana_AT3G46530.1	LRR3	587	1.09756	0.165427	1.30524	1.14828	0	0	0	0	0	0.377646	0.444839	0.281194	0.659376	2.2607	0.769325	1.33742	2.29312	1.65774
Athaliana_AT3G46530.1	LRR4	612	0	0	0.286397	0	0	0	0	0	0	1.41392	0.992774	1.91031	2.14402	2.1404	0.828712	1.89097	0	1.65952
Athaliana_AT3G46530.1	LRR5	635	0	0	0.291818	0	0	0	0	0	0	0	0.172037	2.09234	0	1.46381	0	0.719386	0	0
Athaliana_AT3G46530.1	LRR6	657	0	0	0	0	0	0	0.543564	1.2058	0	0.60984	0.848548	1.2058	0	0	0.543564	0	0	0
Athaliana_AT3G46530.1	LRR7	676	0	0	0	0	0	0	0	0.286397	0	1.17525	0	0.820062	1.369	2.4335	0.922806	1.90547	0.409633	1.21075
Athaliana_AT3G46530.1	LRR8	705	0	0	0	0.543564	1	0	0	0	0	0.998196	0	2.41748	1.24555	1.75002	0	1.18299	1.50096	1.65331
Athaliana_AT3G46530.1	LRR9	736	0	0	0	1.40564	0	0	0.954434	0	0	0	0	1.83476	1.58908	0.468996	0.384312	0	1.22516	0.286397
Athaliana_AT3G46530.1	LRR10	760	0	0	0.168661	0	0	0	0	0.168661	0	0	1.1432	1.96903	1.51748	0.286397	1.72928	0	1.2345	0
Athaliana_AT3G46530.1	LRR11	784	0	0	0	0	0	0	0	0	0.168661	2.04	0.769193	1.55016	1.45023	2.39459	1.50947	0.291818	0.172037	0
Athaliana_AT3G46530.1	LRR12	807	0	0	0	0	0	0	0	0.85579	0	2.02559	1.37796	1.2178	1.80532	1.77555	1.34707	0	0	0
Athaliana_AT4G16860.1	LRR1	551	0.303641	0	0.0897034	0.216397	0	0	0.0905439	0.442959	0	1.4644	0.679079	0.317768	1.87132	2.03613	0.756619	1.45839	1.63143	0.503258
Athaliana_AT4G16860.1	LRR2	587	0	0.220283	0	0.794513	0	0	0.475537	1.27242	0.0940844	1.81171	0.317768	2.18912	2.33798	0.232928	0	0	0	0.33729
Athaliana_AT4G16860.1	LRR3	609	0	0.468996	0.0979406	0	0	0	0	1.11254	0	0.440205	0.101067	0.586834	1.93032	0	0.346731	0	0	0
Athaliana_AT4G16860.1	LRR4	632	0.100001	0.100001	0	0	0.173781	0	0	1.58871	0	1.43893	0	3.03331	2.02436	0	1.84533	1.0611	0	0
Athaliana_AT4G16860.1	LRR5	655	0	0.672295	0	0.672295	0.110581	0	0.260863	1.00033	0.110581	1.47693	0	2.47272	1.10934	0	1.19273	0	0	0.272971
Athaliana_AT4G16860.1	LRR6	679	0.125658	0	0.125658	0.293676	0.549911	0	0.534968	1.37373	0	1.56768	0	0.742732	0.269549	1.17808	0.803716	0	0.146094	0
Athaliana_AT4G16860.1	LRR7	701	0	0.258019	0.666578	0.998636	0	0.151097	0.426229	0.615254	0	1.71709	0	0.615325	0.768281	0.143726	1.04141	1.17433	0.332287	0.435022
Athaliana_AT4G16860.1	LRR8	724	0	0.767652	0	1.56815	0	0	0.979869	2.22162	0	1.91037	0	1.92652	1.06462	0	0.120681	0.120681	0	0.603652
Athaliana_AT4G16860.1	LRR9	746	0.463777	0	0.928839	0	0	0	0	1.68791	0	1.30798	0	1.12213	1.78841	0.119116	1.60687	0	0	0
Athaliana_AT4G16860.1	LRR10	769	0.857148	0.973397	0	0	0.543564	0	0.426229	2.1523	0.108023	2.19284	0.108023	1.98208	1.94406	0	1.28897	1.27036	0	0
Athaliana_AT4G16860.1	LRR11	792	0.306425	0.105591	0.105591	0.105591	0	0	0.413981	1.88636	0.363847	1.19115	0.853185	2.31199	2.18392	0	1.29258	0	0	0
Athaliana_AT4G16860.1	LRR12	816	0	0	0.42807	0.909736	0.380947	0	0.226411	0.945932	0	0.488712	0.523687	0.999329	1.37548	0.0940844	0.0940844	0.67343	0	0
Athaliana_AT4G16860.1	LRR13	839	0.505026	0	0	0.636789	0	0.314828	1.62177	1.00577	0.0922772	1.07039	0	0.0922772	0.672295	0	0.804935	0	0	0
Athaliana_AT4G16860.1	LRR14	869	0	0	0.439497	0.845351	1.08699	0.592825	0.804354	1.4349	0.358439	1.45295	0.103275	1.59165	0.103275	0	0.102158	0.102158	0	0
Athaliana_AT4G16860.1	LRR15	906	0.757587	0	0.175565	0	0.967788	0.0989591	1.14978	0.982191	0	0.961746	0	0.870295	0	0.988111	0	0.95204	0	0
Athaliana_AT4G16860.1	LRR16	929	0.195647	0	0	0	0.100001	0	1.28844	1.70192	0.172037	0.552495	0	0	0	0.650022	0.172037	0	0	0.34352
Athaliana_AT4G16860.1	LRR17	952	0	0	0	0	1.57099	0.235193	1.54563	2.12617	0	1.50063	0	0.982596	0.998102	0	0	0	0	0
Athaliana_AT4G16860.1	LRR18	976	0	0.237508	0	0.898059	2.24047	0	1.44578	1.13713	0.402179	0.989588	0	0.402179	1.11407	0	0	0.619382	0	0.619382
Athaliana_AT4G16860.1	LRR19	999	0	0	0.318215	0	0.456684	0	2.37569	1.42287	0.353359	0	0	0	0.137099	0	0	0	0	0
Athaliana_AT4G16860.1	LRR20	1020	0.318215	0	0	0.439497	1.77853	0	1.94348	0.851662	0	0.225364	0	0.498539	0	0	0	0	0.336679	0
Athaliana_AT4G16860.1	LRR21	1043	0	0.94841	0.340373	1.08452	0.427142	0	1.31891	1.3411	0.291818	1.32379	0	0.270512	0.235193	0	0.333422	0.172037	0	0.333422
Athaliana_AT4G16860.1	LRR22	1067	0	0.0989591	0.0989591	0.235193	2.02214	0	1.25957	1.78314	0.389797	0.296153	0.100001	0	0.201881	0	0.239874	0	0	0.201881
Athaliana_AT4G16890.1	LRR1	548	0.303641	0	0.0897034	0.216397	0	0	0.0905439	0.442959	0	1.4644	0.679079	0.317768	1.87132	2.03613	0.756619	1.32186	0.533998	0.316016
Athaliana_AT4G16890.1	LRR2	570	0	0.220283	0	0.794513	0	0	0.475537	1.27242	0.0940844	1.81171	0.317768	2.18912	2.33798	0.232928	0	0	0	0.33729
Athaliana_AT4G16890.1	LRR3	592	0	0.468996	0.0979406	0	0	0	0	1.11254	0	0.440205	0.101067	0.586834	1.93032	0	0.346731	0	0	0
Athaliana_AT4G16890.1	LRR4	615	0.100001	0.100001	0	0	0.173781	0	0	1.58871	0	1.43893	0	3.03331	2.02436	0	1.84533	1.0611	0	0
Athaliana_AT4G16890.1	LRR5	638	0	0.672295	0	0.672295	0.110581	0	0.260863	1.00033	0.110581	1.47693	0	2.47272	1.10934	0	1.19273	0	0	0.272971
Athaliana_AT4G16890.1	LRR6	662	0.125658	0	0.125658	0.293676	0.380947	0	0.226411	0.945932	0	0.488712	0.523687	0.999329	1.37548	0.0940844	0.0940844	0.67343	0	0
Athaliana_AT4G16890.1	LRR7	685	0.505026	0	0	0.636789	0	0.314828	1.62177	1.00577	0.0922772	1.07039	0	0.0922772	0.672295	0	0.804935	0	0	0
Athaliana_AT4G16890.1	LRR8	715	1.42534	0.835726	1.60296	1.95007	1.96842	0.592825	0.804354	1.4349	0.358439	1.45295	0.103275	1.59165	0.103275	0	0.102158	0.102158	0	0
Athaliana_AT4G16890.1	LRR9	752	0.757587	0	0.175565	0	0.967788	0.0989591	1.14978	0.982191	0	0.961746	0	0.870295	0	0.988111	0	0.95204	0	0
Athaliana_AT4G16890.1	LRR10	775	0.195647	0	0	0	0.100001	0	1.28844	1.70192	0.172037	0.552495	0	0	0	0.650022	0.172037	0	0	0.34352
Athaliana_AT4G16890.1	LRR11	798	0	0	0	0	1.57099	0.235193	1.54563	2.12617	0	1.50063	0	0.982596	0.998102	0	0	0	0	0
Athaliana_AT4G16890.1	LRR12	822	0	0.237508	0	0.746737	2.24047	0	1.44578	1.13713	0.402179	0.989588	0	0.402179	1.11407	0	0	0.619382	0	0.619382
Athaliana_AT4G16890.1	LRR13	845	0	0	0.318215	0	0.456684	0	2.37569	1.42287	0.353359	0.899744	0	0.650022	0	0	0	1.57856	0	1.13582
Athaliana_AT4G16890.1	LRR14	866	0	0	0	1.0958	0.721928	0	1.52193	0.970951	0	0	0	0	0	0	0	0	0.468996	0
Athaliana_AT4G16890.1	LRR15	889	0	0	0	0	0	0	0	0	0	0	0	0	1	0	0	0	0	0
Athaliana_AT4G16890.1	LRR16	912	0	0	0	0	0	0	0	0.811278	0	0	0	0	0	0	0	0	0	0
Athaliana_AT4G16890.1	LRR17	933	0	0	0	1	0	0	0	0	0	0	0	0	0	0	0	0	0	0
Athaliana_AT4G16890.1	LRR18	955	0	0	0	0	0	0	0	0	0	0	0	0	0	0	0	0	0	0
Athaliana_AT4G16890.1	LRR19	979	0	0	0	0	0	0	0	0.721928	0	0	0	0	0	0	0	0	0	0
Athaliana_AT4G16890.1	LRR20	1002	0	0	0	0	0	0	0	0	0	0	0	0	0	0	0	0	0	0
Athaliana_AT4G16890.1	LRR21	1023	0	0	0	0	0	0	0	0	0	0	0	0	0	0	0	0	0	0
Athaliana_AT4G16890.1	LRR22	1046	0	0	0	0	0	0	0	2.10315	0	1.35123	0	0	0.896038	0	0	0.322757	0.322757	0.522559
Athaliana_AT4G16890.1	LRR23	1069	0	0.322757	0	0.322757	0.322757	0	2.19741	1.29872	0	0	0	0	0.137099	0	0	0	0	0
Athaliana_AT4G16890.1	LRR24	1090	0.318215	0	0	0.439497	1.77853	0	1.94348	0.851662	0	0.225364	0	0.498539	0	0	0	0	0.336679	0
Athaliana_AT4G16890.1	LRR25	1113	0	0.94841	0.340373	1.08452	0.427142	0	1.31891	1.3411	0.291818	1.32379	0	0.270512	0.235193	0	0.333422	0.172037	0	0.333422
Athaliana_AT4G16890.1	LRR26	1137	0	0.0989591	0.0989591	0.235193	2.02214	0	1.25957	1.78314	0.389797	0.296153	0.100001	0	0.201881	0	0.239874	0	0	0.201881
Athaliana_AT4G16920.1	LRR1	546	0.303641	0	0.0897034	0.216397	0	0	0.0905439	0.442959	0	1.4644	0.679079	0.317768	1.89106	2.03613	0.756619	1.45839	1.63143	1.32186
Athaliana_AT4G16920.1	LRR2	570	0	0.220283	0	0.794513	0	0	0.475537	1.27242	0.0940844	1.81171	0.317768	2.18912	2.33798	0.232928	0	0	0	0.33729
Athaliana_AT4G16920.1	LRR3	592	0	0.468996	0.0979406	0	0	0	0	1.11254	0	0.440205	0.101067	0.586834	1.93032	0	0.346731	0	0	0
Athaliana_AT4G16920.1	LRR4	615	0.100001	0.100001	0	0	0.173781	0	0	1.58871	0	1.43893	0	3.03331	2.02436	0	1.84533	1.0611	0	0
Athaliana_AT4G16920.1	LRR5	638	0	0.672295	0	0.672295	0.110581	0	0.260863	1.00033	0.110581	1.47693	0	2.47272	1.10934	0	1.19273	0	0	0.272971
Athaliana_AT4G16920.1	LRR6	662	0.125658	0	0.125658	0.293676	0.549911	0	0.534968	1.37373	0	1.56768	0	0.742732	0.269549	1.17808	0.803716	0	0.146094	0
Athaliana_AT4G16920.1	LRR7	684	0	0.258019	0.666578	0.998636	0	0.151097	0.426229	0.615254	0	1.71709	0	0.615325	0.768281	0.143726	1.04141	1.17433	0.332287	0.435022
Athaliana_AT4G16920.1	LRR8	707	0	0.767652	0	1.56815	0	0	0.979869	2.22162	0	1.91037	0	1.92652	1.06462	0	0.120681	0.120681	0	0.603652
Athaliana_AT4G16920.1	LRR9	729	0.463777	0	0.928839	0	0	0	0	1.68791	0	1.30798	0	1.12213	1.78841	0.119116	1.60687	0	0	0
Athaliana_AT4G16920.1	LRR10	752	0.857148	0.973397	0	0	0.543564	0	0.426229	2.1523	0.108023	2.19284	0.108023	1.98208	1.94406	0	1.28897	1.27036	0	0
Athaliana_AT4G16920.1	LRR11	775	0.306425	0.105591	0.105591	0.105591	0	0	0.413981	1.88636	0.363847	1.19115	0.853185	2.31199	2.18392	0	1.29258	0	0	0
Athaliana_AT4G16920.1	LRR12	799	0	0	0.42807	0.909736	0.380947	0	0.226411	0.945932	0	0.488712	0.523687	0.999329	1.37548	0.0940844	0.0940844	0.67343	0	0
Athaliana_AT4G16920.1	LRR13	822	0.505026	0	0	0.636789	0	0.314828	1.62177	1.00577	0.0922772	1.07039	0	0.0922772	0.672295	0	0.804935	0	0	0
Athaliana_AT4G16920.1	LRR14	852	0.658351	0.835726	1.60296	1.95007	1.96842	0.816689	0.804354	1.4349	0.358439	1.45295	0.103275	1.59165	0.103275	0	0.102158	0.102158	0	0
Athaliana_AT4G16920.1	LRR15	889	0.757587	0	0.175565	0	0.967788	0.0989591	1.14978	0.982191	0	0.961746	0	0.870295	0	0.988111	0	0.95204	0	0
Athaliana_AT4G16920.1	LRR16	912	0.195647	0	0	0	0.100001	0	1.28844	1.70192	0.172037	0.552495	0	0	0	0.650022	0.172037	0	0	0.34352
Athaliana_AT4G16920.1	LRR17	935	0	0	0	0	1.57099	0.235193	1.54563	2.12617	0	1.50063	0	0.982596	0.998102	0	0	0	0	0
Athaliana_AT4G16920.1	LRR18	959	0	0.237508	0	0.898059	1.78845	0	1.86312	1.72441	0.391244	1.29574	0.391244	0.391244	1.29574	0	0	0	0	0.77935
Athaliana_AT4G16920.1	LRR19	982	0	0.371232	0	0	0.371232	0	1.87025	1.68939	0	0.73453	0	0.371232	0.371232	0	0.371232	0	0	0.371232
Athaliana_AT4G16920.1	LRR20	1003	0	0	0	0	1.2389	0	1.31432	0.77935	0	0.391244	0	0.591673	0	0	0	0	0	0
Athaliana_AT4G16920.1	LRR21	1025	0	0	0	0	0	0	0	0	0	0	0	0	0	0	0	0	0	0
Athaliana_AT4G16920.1	LRR22	1049	0	0	0	0.746737	2.24047	0	1.44578	1.13713	0.402179	0.989588	0	0.402179	1.11407	0	0	0.619382	0	0.619382
Athaliana_AT4G16920.1	LRR23	1072	0	0	0.318215	0	0.456684	0	2.37569	1.42287	0.353359	0	0	0	0.137099	0	0	0	0	0
Athaliana_AT4G16920.1	LRR24	1093	0.318215	0	0	0.439497	1.77853	0	1.94348	0.851662	0	0.225364	0	0.498539	0	0	0	0	0.336679	0
Athaliana_AT4G16920.1	LRR25	1116	0	0.94841	0.340373	1.08452	0.427142	0	1.31891	1.3411	0.291818	1.32379	0	0.270512	0.235193	0	0.333422	0.172037	0	0.333422
Athaliana_AT4G16920.1	LRR26	1140	0	0.0989591	0.0989591	0.235193	2.02214	0	1.25957	1.78314	0.389797	0.296153	0.100001	0	0.201881	0	0.239874	0	0	0.201881
Athaliana_AT4G16950.1	LRR1	552	0.303641	0	0.0897034	0.216397	0	0	0.0905439	0.442959	0	1.4644	0.679079	0.317768	1.87132	2.03613	0.756619	0.391244	0.391244	0.391244
Athaliana_AT4G16950.1	LRR2	576	0	0.220283	0	0.794513	0	0	0.475537	1.27242	0.0940844	1.81171	0.317768	2.18912	2.33798	0.232928	0	0	0	0.33729
Athaliana_AT4G16950.1	LRR3	598	0	0.468996	0.0979406	0	0	0	0	1.11254	0	0.440205	0.101067	0.586834	1.93032	0	0.346731	0	0	0
Athaliana_AT4G16950.1	LRR4	621	0.100001	0.100001	0	0	0.173781	0	0	1.58871	0	1.43893	0	3.03331	2.02436	0	1.84533	1.0611	0	0
Athaliana_AT4G16950.1	LRR5	644	0	0.672295	0	0.672295	0.110581	0	0.260863	1.00033	0.110581	1.47693	0	2.47272	1.10934	0	1.19273	0	0	0.272971
Athaliana_AT4G16950.1	LRR6	668	0.125658	0	0.125658	0.293676	0.549911	0	0.534968	1.37373	0	1.56768	0	0.742732	0.269549	1.17808	0.803716	0	0.146094	0
Athaliana_AT4G16950.1	LRR7	690	0	0.258019	0.666578	0.998636	0	0.151097	0.426229	0.615254	0	1.71709	0	0.615325	0.768281	0.143726	1.04141	1.17433	0.332287	0.435022
Athaliana_AT4G16950.1	LRR8	713	0	0.767652	0	1.56815	0	0	0.979869	2.22162	0	1.91037	0	1.92652	1.06462	0	0.120681	0.120681	0	0.603652
Athaliana_AT4G16950.1	LRR9	735	0.463777	0	0.928839	0	0	0	0	1.68791	0	1.30798	0	1.12213	1.78841	0.119116	1.60687	0	0	0
Athaliana_AT4G16950.1	LRR10	758	0.857148	0.973397	0	0	0.543564	0	0.426229	2.1523	0.108023	2.19284	0.108023	1.98208	1.94406	0	1.28897	1.27036	0	0
Athaliana_AT4G16950.1	LRR11	781	0.306425	0.105591	0.105591	0.105591	0	0	0.413981	1.88636	0.363847	1.19115	0.853185	2.31199	2.18392	0	1.29258	0	0	0
Athaliana_AT4G16950.1	LRR12	805	0	0	0.42807	0.909736	0.380947	0	0.226411	0.945932	0	0.488712	0.523687	0.999329	1.37548	0.0940844	0.0940844	0.67343	0	0
Athaliana_AT4G16950.1	LRR13	828	0.505026	0	0	0.636789	0	0.314828	1.62177	1.00577	0.0922772	1.07039	0	0.0922772	0.672295	0	0.804935	0	0	0
Athaliana_AT4G16950.1	LRR14	858	0.658351	0.835726	1.60296	0	1.55666	0.985228	0	0	0	0.591673	0	0.863121	0	0	0	0	0	0
Athaliana_AT4G16950.1	LRR15	895	0	0	0	0	0.991076	0	1.35164	0.986427	0	0	0	0.918296	0.764205	0.503258	0	0.918296	0	0
Athaliana_AT4G16950.1	LRR16	918	0	0	0	0	0	0	0.764205	1.43552	0	0	0	0	0	0.503258	0	0	0	1.43552
Athaliana_AT4G16950.1	LRR17	941	0	0	0	0	0.986427	0	1.53049	2.10315	0	1.35123	0	0.918296	1.22439	0	0.503258	0	0	0
Athaliana_AT4G16950.1	LRR18	965	0.439497	0.684038	0.439497	1.32218	1.49492	0	0.845351	1.0958	0.845351	1.0958	0	0.413817	1.18872	0	0	0.816689	0	0
Athaliana_AT4G16950.1	LRR19	988	0.413817	0	0	0.413817	0	0	1.28067	1.83659	0	0	0.503258	0.764205	0.503258	0	0.503258	0.503258	0	0
Athaliana_AT4G16950.1	LRR20	1009	0	0	0	1.52193	0	0	0.721928	0	0	0.970951	0	0	0	0	0	0	0.721928	0
Athaliana_AT4G16950.1	LRR21	1031	0	0	0	0	0.721928	0	1.37095	1.37095	0.721928	1.52193	0	0.970951	0.721928	0	0	0	0	0
Athaliana_AT4G16950.1	LRR22	1055	0	0	0	0.721928	1.37095	0	0.721928	0.721928	0.970951	0.721928	0	0	0.721928	0	0	0	0	0
Athaliana_AT4G16950.1	LRR23	1078	0.721928	0	0	0	0	0	2.19741	1.29872	0	0	0	0	0.137099	0	0	0	0	0
Athaliana_AT4G16950.1	LRR24	1099	0.318215	0	0	0.439497	1.77853	0	1.94348	0.851662	0	0.225364	0	0.498539	0	0	0	0	0.336679	0
Athaliana_AT4G16950.1	LRR25	1122	0	0.94841	0.340373	1.08452	0.427142	0	1.31891	1.3411	0.291818	1.32379	0	0.270512	0.235193	0	0.333422	0.172037	0	0.333422
Athaliana_AT4G16950.1	LRR26	1146	0	0.0989591	0.0989591	0.235193	2.02214	0	1.25957	1.78314	0.389797	0.296153	0.100001	0	0.201881	0	0.239874	0	0	0.201881
Athaliana_AT5G38350.1	LRR1	406	0	0	0	0.996566	0	0	0	0	0	0	0	0.125658	0.944387	0	0.125658	0.362051	0	0
Athaliana_AT5G38350.1	LRR2	435	0.797327	0	0.125658	0	0	0	0	0	0	0.663197	0	0.824658	0	0.362051	0	0	0	0
Athaliana_AT5G38350.1	LRR3	457	0	0	0	0	0	0	0	1.16765	0.849751	1.75014	0	2.0731	0.216397	0	0.125658	0	0	0
Athaliana_AT5G38350.1	LRR4	480	0	0	0	0.219297	0	0	0	0.998001	0	0.949575	0	1.33747	0	0	0.297472	0.219297	0	0
Athaliana_AT5G38350.1	LRR5	503	0	0	0	0	0	0	0	2.15826	0	1.39536	0.629249	0.845351	0.845351	0	1.45772	0.168661	0	0
Athaliana_AT5G38350.1	LRR6	527	0.384312	1.44209	0	0.951083	0.219297	0	0.856405	1.99049	0	2.1562	0	1.57292	0	0	0	0	0	0
Athaliana_AT5G38350.1	LRR7	550	0	0	0.297472	0	0	0	0.989093	0	0	0.297472	0	0.436753	0	0	0	0	0	0
Athaliana_AT5G38350.1	LRR8	571	0	0	0	0	0	0	0.366578	0.918296	0	1.08413	0	1.39955	0	0	0	0	0	0
Athaliana_AT5G38350.1	LRR9	594	0	0	0	0.127419	0.831474	0	0	0.127419	0	0	0	0	0	0	0	0.219297	0.366578	0.831474
Athaliana_AT5G38350.1	LRR10	615	0	0	0	0	0	0	0	1.08413	0	0.297472	1.78823	0.513982	0	0.127419	0	0	0	0
Athaliana_AT5G38350.1	LRR11	638	0.366578	0.742488	0	0	0	0	0.910514	0	0	1.64588	0.804252	0.219297	0	0	0	0	0	0.428811
Athaliana_AT5G38350.1	LRR12	659	0	0	0	0.749595	0.127419	0.345804	0.219297	1.74144	0.742488	1.22497	0	1.34714	0	0	0	0	0	0
Athaliana_AT5G41740.1	LRR1	542	0.317324	0.0905439	0	0.479832	0	0	0.663197	0	0	0.157906	0	0.492942	1.29973	0.556663	1.71167	1.68086	1.01987	0.387743
Athaliana_AT5G41740.1	LRR2	569	1.44001	0	0.92594	0	0.901804	0.806583	0.0931713	0	0	0.452378	0	1.17272	2.10098	0	0	0.220283	0	0.0922772
Athaliana_AT5G41740.1	LRR3	591	0.0931713	1.52985	0.0931713	0.368524	1.00876	0	0	0.410416	0.955511	1.22671	0.99977	0.160823	1.26478	0.180895	1.03186	0	0.531893	1.11408
Athaliana_AT5G41740.1	LRR4	614	0.725376	0	0	0	0.0905439	0.775704	0	1.21747	0.0905439	0.671079	0.365055	1.46849	1.48191	0	2.20091	1.27142	0	0
Athaliana_AT5G41740.1	LRR5	637	0.888363	0.889523	0	0	0.0922772	0.0922772	0	1.68049	0	2.20777	0.0905439	1.88725	2.15497	0	1.96099	0.570926	0	0
Athaliana_AT5G41740.1	LRR6	661	0.218321	0	0	0	0	0	0.497045	0.365055	0	1.30251	0.407077	1.26979	1.80538	0	0.368115	0.952761	0	1.36496
Athaliana_AT5G41740.1	LRR7	684	0	0	0.0914016	0	0	0	0	1.19702	0.970951	1.47546	0.0922772	1.56053	1.03661	0	0.592307	0.95764	0	0
Athaliana_AT5G41740.1	LRR8	705	0.0905439	0	0	0.322757	0.157906	0.547584	1.18135	1.87638	0	0.315032	0.0905439	1.21294	1.7323	0.0914016	0.923915	0	0.801933	0
Athaliana_AT5G41740.1	LRR9	728	0.317324	0	0	0.0914016	0	0.15935	1.52758	0.621045	0	1.29877	0	1.20244	0.497045	1.07968	0.446481	0	0.407077	0.539896
Athaliana_AT5G41740.1	LRR10	748	0	0.220283	0	0.220283	0	0	0	1.42215	0	1.139	0	2.2075	0.89464	0.0905439	1.45204	0	0	0.735509
Athaliana_AT5G41740.1	LRR11	771	0	0	0.974886	0	0	0	0.73676	0.720786	0	1.0613	0	1.88034	0.320015	0.0914016	0.906775	0	0.0914016	0.341157
Athaliana_AT5G41740.1	LRR12	792	0	0.0914016	0	0.0914016	0	0	1.23052	1.86767	0.0914016	0.314828	0.0931713	0.0931713	0.722513	0.0931713	0.417662	0.0940844	0	0.421398
Athaliana_AT5G41740.1	LRR13	814	0	0	0	0	0.220283	1.06303	2.08056	0.953799	0.0922772	1.8778	0	0.187957	0.314683	0.355701	0.0897034	0.746124	0	0.186136
Athaliana_AT5G41740.1	LRR14	839	0.417281	0	0.626178	0.0950172	0.0849956	0.715602	2.10596	0.979564	0	0.598352	0	0	1.06166	0.222285	0.864974	0	0	0.325552
Athaliana_AT5G41750.1	LRR1	555	0.317324	0.0905439	0	0.479832	0	0	0.663197	0	0	0.157906	0	0.492942	1.29973	0.242292	0.242292	0.242292	0.482179	0.242292
Athaliana_AT5G41750.1	LRR2	583	1.44001	0	0.92594	0	0.901804	0.806583	0.0931713	0	0	0.452378	0	1.17272	2.10098	0	0	0.220283	0	0.0922772
Athaliana_AT5G41750.1	LRR3	605	0.0931713	1.52985	0.0931713	0.368524	1.00876	0	0	0.410416	0.955511	1.22671	0.99977	0.160823	1.26478	0.180895	1.03186	0	0.531893	1.11408
Athaliana_AT5G41750.1	LRR4	628	0.114676	0	0	0	0.0905439	0.775704	0	1.21747	0.0905439	0.671079	0.365055	1.46849	1.48191	0	2.20091	1.27142	0	0
Athaliana_AT5G41750.1	LRR5	651	0.888363	0.889523	0	0	0.0922772	0.0922772	0	1.68049	0	2.20777	0.0905439	1.88725	2.15497	0	1.96099	0.570926	0	0
Athaliana_AT5G41750.1	LRR6	675	0.218321	0	0	0	0	0	0.497045	0.365055	0	1.30251	0.407077	1.26979	1.80538	0	0.368115	0.952761	0	1.36496
Athaliana_AT5G41750.1	LRR7	698	0	0	0.0914016	0	0	0	0	1.19702	0.970951	1.47546	0.0922772	1.56053	1.03661	0	0.592307	0.95764	0	0
Athaliana_AT5G41750.1	LRR8	719	0.0905439	0	0	0.322757	0.157906	0.547584	1.18135	1.87638	0	0.315032	0.0905439	1.21294	1.7323	0.0914016	0.923915	0	0.801933	0
Athaliana_AT5G41750.1	LRR9	742	0.317324	0	0	0.0914016	0	0.15935	1.52758	0.621045	0	1.29877	0	1.20244	0.497045	1.07968	0.446481	0	0.407077	0.539896
Athaliana_AT5G41750.1	LRR10	761	0	0.220283	0	0.220283	0	0	0	1.42215	0	1.139	0	2.2075	0.89464	0.0905439	1.45204	0	0	0.735509
Athaliana_AT5G41750.1	LRR11	784	0	0	0.974886	0	0	0	0.73676	0.720786	0	1.0613	0	1.88034	0.320015	0.0914016	0.906775	0	0.0914016	0.341157
Athaliana_AT5G41750.1	LRR12	805	0	0.0914016	0	0.0914016	0	0	1.23052	1.86767	0.0914016	0.314828	0.0931713	0.0931713	0.722513	0.0931713	0.417662	0.0940844	0	0.421398
Athaliana_AT5G41750.1	LRR13	827	0	0	0	0	0.220283	1.06303	2.08056	0.953799	0.0922772	1.8778	0	0.187957	0.314683	0.355701	0.0897034	0.746124	0	0.186136
Athaliana_AT5G41750.1	LRR14	852	0.417281	0	0.626178	0.0950172	0.0849956	0.715602	2.10596	0.979564	0	0.598352	0	0	1.06166	0.222285	0.864974	0	0	0.325552
Athaliana_AT5G43470.1	LRR1	530	0	0	0	0.998134	0.12395	0	0	0	0.525451	0	0.0705018	0	0	0	0	0.170895	0	0.760786
Athaliana_AT5G43470.1	LRR2	552	0.96254	0.0700121	0.357647	1.28313	0	0	0	0	0	0.418684	0	1.51274	0.792591	0.778279	0.900194	0.21358	0	0.939255
Athaliana_AT5G43470.1	LRR3	578	0	0	0	0.0705018	0	0	0	0.0705018	0	0.802938	0	0.40654	1.02896	0	0.0705018	0	0	0
Athaliana_AT5G43470.1	LRR4	603	0	0.253068	0	0.0705018	0	0	0	0	0.0705018	1.10802	0.0705018	1.78553	3.06653	0	0.899859	0.12395	0	0
Athaliana_AT5G43470.1	LRR5	626	0.140899	0	0	0	0.488099	0	0	0.595232	0	1.00931	0.170895	2.34928	0.689734	1.37338	0.900747	1.05554	0.985696	0.824807
Athaliana_AT5G43470.1	LRR6	651	0	0	0	0.667004	0.821281	0	0	0	0.254695	1.46995	0.503258	0.195583	1.58998	1.70144	0.124798	1.07732	0.214978	0
Athaliana_AT5G43470.1	LRR7	674	0.172037	0	0.0709989	0	0	0	0.325153	1.04534	0.0709989	1.99298	0.97127	0.0709989	0	0	0	0.244372	0.978449	0.0715038
Athaliana_AT5G43470.1	LRR8	696	0	0.700726	0	0.663197	0.173196	0	0.479832	1.87078	0.173196	1.63437	0.0715038	0.479832	0	0.244372	0	0	0.144962	0
Athaliana_AT5G43470.1	LRR9	722	0.176777	0.335125	0	0	0	0	0	0.552751	0.0730661	1.18796	0.834914	0.942297	1.28561	1.4993	1.48171	0.646178	1.07814	1.33532
Athaliana_AT5G43470.1	LRR10	750	0	0	0.0741495	0	0	0	0	1.37413	0	0.382248	0.0741495	1.46387	0.743472	0.64791	0	0	0	0.264964
Athaliana_AT5G43470.1	LRR11	772	0.130163	0.927043	0	0	0	0.0741495	1.50015	0.789574	0.466133	2.1103	0.53892	2.46969	1.90112	0.179256	1.38442	0.0741495	0.466133	0.130163
Athaliana_AT5G43470.1	LRR12	796	0.0741495	0	0.148181	0.376799	0.253048	0	0	0.130163	0.0741495	1.84663	0.179256	2.29485	2.72994	2.02544	0.341714	0.0741495	1.21435	0
Athaliana_AT5G43470.1	LRR13	821	0.621099	0	0	1.1527	0	0	0.0747043	0.439497	0.439497	2.17609	0.266765	0.205569	1.32165	0.976021	0.693591	0.0747043	0	0
Athaliana_AT5G43470.1	LRR14	845	0	0	0.0747043	0	0	0	0.0752683	0.442262	0	0.307457	0	1.25229	0.485068	0	1.04393	0.0758415	0	0
Athaliana_AT5G43470.1	LRR15	869	0	0	0	0.228538	0	0	0	0.0758415	0	0.519602	0	1.59958	0.671083	0	0	0	0.0758415	0
Athaliana_AT5G43740.1	LRR1	534	0.885613	1.35971	0	0	0	0	0	0	0	0	0.676942	1.22449	0.959489	0	1.64024	0.591673	1.90629	0
Athaliana_AT5G43740.1	LRR2	559	0.976874	0.129234	0	0	0	0	0.838373	0.129234	0	0	0	0	1.33128	0	2.65845	1.61368	0	0.811278
Athaliana_AT5G43740.1	LRR3	583	0	0	0	0	0	0	0	0.129234	0	0.811278	0.749595	0	2.14924	0	0.961228	0	1.37347	0
Athaliana_AT5G43740.1	LRR4	606	0	0	0	0.371232	0	0	0	0	0	0	0	0	0.434081	0.434081	2.2675	1.20624	1.53414	1.33847
Athaliana_AT5G43740.1	LRR5	630	0.225364	0	0	0	0	0	0	0	0	0	0.756834	1.82176	1.56098	0	2.13962	1.10441	1.18677	0
Athaliana_AT5G43740.1	LRR6	656	0.127419	1.49759	0	0.127419	0	0	0	0	0	0	0	0.297472	0.127419	1.06979	0	0.297472	0.127419	0.219297
Athaliana_AT5G43740.1	LRR7	682	0	0	0	1.00898	0	0	0	1.28663	0	0.856405	0	1.93928	1.05867	0.856405	0	0.981941	0	0.585157
Athaliana_AT5G43740.1	LRR8	705	0.991703	0	0	0	0	0	0	0.222285	0	1.57152	0	1.61718	2.40617	0	0	0	0	0
Athaliana_AT5G43740.1	LRR9	747	0.222285	0	0	0	0	0	0	1.60549	0.825627	1.85715	0	1.63267	1.49951	0	0.228538	0	0	0
Athaliana_AT5G43740.1	LRR10	770	0.598347	0.881416	0	0	0	0	0	1.76073	0	2.40781	0	2.69204	1.98942	0	1.33108	0	0	0
Athaliana_AT5G43740.1	LRR11	807	0	0	0	0	0	0.13304	0.98411	2.06568	0.131107	1.60435	0	2.33323	1.98587	0.99403	0.999762	0.788941	0	0
Athaliana_AT5G43740.1	LRR12	831	0	0.959316	0	0.37602	0.37602	1.4996	0.505127	1.64726	1.83539	0.815298	1.34754	1.44233	1.44056	0	0	0	0	0.225364
Athaliana_AT5G46510.1	LRR1	608	0	0.799049	0	0.329846	0	0	0	0	0	0.99403	0	0.745518	1.47871	0	0	0	0	0.195909
Athaliana_AT5G46510.1	LRR2	631	0.195909	0	0	0	0	0	0	0	0	0	0	0.543564	0.928362	0	1.44093	0	0	0
Athaliana_AT5G46510.1	LRR3	654	0	0.200622	0	0	0	0	0	0	0	0.684038	0	0.684038	0.911607	0	0.631172	0.439497	0	0
Athaliana_AT5G46510.1	LRR4	678	0	0	0	0.967295	0	0	0	0.745518	0	0	0	0	0	0	1.33185	0	0	0
Athaliana_AT5G46510.1	LRR5	701	0	0	0	0	0	0	0	0.543564	0	0.543564	0	1.11542	1.19946	0	1.66974	0.200622	0	1.19946
Athaliana_AT5G46510.1	LRR6	722	0	0	0	0	0	0	0	1.69593	0	0.448864	0.543564	0.39979	0.871024	0	0.684038	0	0	0
Athaliana_AT5G46510.1	LRR7	744	0.684038	0	0.99403	0	0	0.99403	0.684038	1.85466	0	1.50316	0.745518	0	0	0.888886	0.222285	0.222285	0.760733	0.684038
Athaliana_AT5G46510.1	LRR8	773	0	0	0	0.532835	0	0	0	1.21398	0	0	0	0.613619	0	0	0	0.613619	0	0
Athaliana_AT5G46510.1	LRR9	797	0	0.195909	0	0.613619	0.532835	0	0.99718	1.80584	0	1.81986	0	0.543564	0	0	0	0	0	0
Athaliana_AT5G46510.1	LRR10	820	0	0	0	0.543564	0	0	0.554778	0.9931	0	0.753828	0.554778	1.56468	0	0	0	0.554778	0	0.554778
Athaliana_AT5G46510.1	LRR11	841	0.554778	0	0	0	0	0	0.554778	0.554778	0	1.39872	0	0.637387	0.637387	0	0	0	0	0.468996
Athaliana_AT5G46510.1	LRR12	864	0	0	0	0	0	0	0	0.56651	0	0	0	0.409633	0.210842	0	1.28678	0.918296	0	0
Athaliana_AT5G46510.1	LRR13	888	0	0	0	0	0	0.353359	0.67468	0.468996	0.650022	0.708836	0	0	0	0	0	0.205593	0	0
Athaliana_AT5G46520.1	LRR1	609	0	0.799049	0	0.329846	0	0	0	0	0	0.99403	0	0.745518	1.47871	0	0	0	0	0.195909
Athaliana_AT5G46520.1	LRR2	632	0.195909	0	0	0	0	0	0	0	0	0	0	0.543564	0.928362	0	1.44093	0	0	0
Athaliana_AT5G46520.1	LRR3	655	0	0.200622	0	0	0	0	0	0	0	0.684038	0	0.684038	0.911607	0	0.631172	0.439497	0	0
Athaliana_AT5G46520.1	LRR4	679	0	0	0	0.967295	0	0	0	0.745518	0	0	0	0	0	0	1.33185	0	0	0
Athaliana_AT5G46520.1	LRR5	702	0	0	0	0	0	0	0	0.543564	0	0.543564	0	1.11542	1.19946	0	1.66974	0.200622	0	1.19946
Athaliana_AT5G46520.1	LRR6	723	0	0	0	0	0	0	0	1.69593	0	0.448864	0.543564	0.39979	0.871024	0	0.684038	0	0	0
Athaliana_AT5G46520.1	LRR7	745	0.684038	0	0.99403	0	0	0.99403	0.684038	1.85466	0	1.50316	0.745518	0	0	0.888886	0.222285	0.222285	0.760733	0.684038
Athaliana_AT5G46520.1	LRR8	774	0	0	0	0.532835	0	0	0	1.21398	0	0	0	0.613619	0	0	0	0.613619	0	0
Athaliana_AT5G46520.1	LRR9	798	0	0.195909	0	0.613619	0.532835	0	0.99718	1.80584	0	1.81986	0	0.543564	0	0	0	0	0	0
Athaliana_AT5G46520.1	LRR10	821	0	0	0	0.543564	0	0	0.554778	0.9931	0	0.753828	0.554778	1.56468	0	0	0	0.554778	0	0.554778
Athaliana_AT5G46520.1	LRR11	842	0.554778	0	0	0	0	0	0.554778	0.554778	0	1.39872	0	0.637387	0.637387	0	0	0	0	0.468996
Athaliana_AT5G46520.1	LRR12	865	0	0	0	0	0	0	0	0.56651	0	0	0	0.409633	0.210842	0	1.28678	0.918296	0	0
Athaliana_AT5G46520.1	LRR13	889	0	0	0	0	0	0.353359	0.67468	0.468996	0.650022	0.708836	0	0	0	0	0	0.205593	0	0
Athaliana_AT5G48620.1	LRR1	552	0.96254	0.0700121	0.357647	1.28313	0	0	0	0	0	0.418684	0	1.51274	0.792591	0.778279	0.900194	0.21358	0	0.939255
Athaliana_AT5G48620.1	LRR2	578	0	0	0	0.0705018	0	0	0	0.0705018	0	0.802938	0	0.40654	1.02896	0	0.0705018	0	0	0
Athaliana_AT5G48620.1	LRR3	603	0	0.253068	0	0.0705018	0	0	0	0	0.0705018	1.10802	0.0705018	1.78553	3.06653	0	0.899859	0.12395	0	0
Athaliana_AT5G48620.1	LRR4	626	0.140899	0	0	0	0.488099	0	0	0.595232	0	1.00931	0.170895	2.34928	0.689734	1.37338	0.900747	1.05554	0.985696	0.824807
Athaliana_AT5G48620.1	LRR5	651	0	0	0	0.667004	0.821281	0	0	0	0.254695	1.46995	0.503258	0.195583	1.58998	1.70144	0.124798	1.07732	0.214978	0
Athaliana_AT5G48620.1	LRR6	674	0.172037	0	0.0709989	0	0	0	0.325153	1.04534	0.0709989	1.99298	0.97127	0.0709989	0	0	0	0.244372	0.978449	0.0715038
Athaliana_AT5G48620.1	LRR7	696	0	0.700726	0	0.663197	0.173196	0	0.479832	1.87078	0.173196	1.63437	0.0715038	0.479832	0	0.244372	0	0	0.144962	0
Athaliana_AT5G48620.1	LRR8	722	0.176777	0.335125	0	0	0	0	0	0.552751	0.0730661	1.18796	0.834914	0.942297	1.28561	1.4993	1.48171	0.646178	1.07814	1.33532
Athaliana_AT5G48620.1	LRR9	750	0	0	0.0741495	0	0	0	0	1.37413	0	0.382248	0.0741495	1.46387	0.743472	0.64791	0	0	0	0.264964
Athaliana_AT5G48620.1	LRR10	772	0.130163	0.927043	0	0	0	0.0741495	1.50015	0.789574	0.466133	2.1103	0.53892	2.46969	1.90112	0.179256	1.38442	0.0741495	0.466133	0.130163
Athaliana_AT5G48620.1	LRR11	796	0.0741495	0	0.148181	0.376799	0.253048	0	0	0.130163	0.0741495	1.84663	0.179256	2.29485	2.72994	2.02544	0.341714	0.0741495	1.21435	0
Athaliana_AT5G48620.1	LRR12	821	0.621099	0	0	1.1527	0	0	0.0747043	0.439497	0.439497	2.17609	0.266765	0.205569	1.32165	0.976021	0.693591	0.0747043	0	0
Athaliana_AT5G48620.1	LRR13	845	0	0	0.0747043	0	0	0	0.0752683	0.442262	0	0.307457	0	1.25229	0.485068	0	1.04393	0.0758415	0	0
Athaliana_AT5G48620.1	LRR14	869	0	0	0	0.228538	0	0	0	0.0758415	0	0.519602	0	1.59958	0.671083	0	0	0	0.0758415	0
			Pm5	Pm4	Pm3	Pm2	Pm1	P1	P2	P3	P4	P5	P6	P7	P8	P9	P10	P11	P12	P13
			0	0	0	0.0324142	0	0	0.222285	0.918296	0	1.05124	0	1.17272	1.02896	0	0.384312	0.0919533	0	0
