# Supplementary material for: Analysis of intraspecies diversity reveals a subset of highly variable plant immune receptors and predicts their binding sites
Source: Plant Cell. 2021 Jan 25;33(4):998–1015. doi: 10.1093/plcell/koab013 (PMC8226289; doi:10.1093/plcell/koab013)
Supplement: koab013_Supplementary_Data [file koab013_supplementary_data.zip › tpc.00673.2020-s06.txt]

>KK20-RPP13-Nd-SacI-MslI-hvCol  (699 bp)
AAAGAGCTCAACTTTGTAAACGTGTATAACGATCATGTGTCCCAACATTCTTCTACTACTTGCAGAAGGCAAGTGGTTAACCATCAGATCAAGAGATTCTCATCTGAGAAACGCAAGAACAAACGGATGCGATCCTTCTTATACTTTGGAGAATTAGACCATTTGGTACGGCTTGATGTTGAAAAATTGAAGCTACTTCGAGTGCTTGATCTTGAAAGTCTTTGGCTTCCTTTTGCAAGTAATGGGGATCTGATCCACTTGAGGTACCTTCGATTTGACGGTAATTCTCTCAACGATTTTGATATAGCAGCTATTATATCCAAGTCACGGTTTCTACAAACACTAGATGCATCTGACAATTGTTTCATCGAGGACACAATCGATCTCCGTAAGTTCACATCATTAAGACATGTCATAGGAAATTTCGTTGGAGAGTTGCTTATAGGCGACGCAGCGAACCTTCAGACCTTGAGGTCTATCTCCTCTGACAGCTGGAGCAAACTAAAACATGAGTTGCTCATAAATCTTCGGGACTTGGAGATCTATGAAATGTCTAGGTCAAAGGAGAGAAGAGTTCATGTGAGCTGGGCTTCCTTGACTAAATTAAGAAGTCTTCGTGTTCTGAAGCTGGCGACGCCCACTGAAGTCCATTTATCGTTGGAATCGGAAGAAGCAGTTAGGTCCATGGATGTGATATCA
>KK22-RPP13-Col-SacI-MslI-hvNd  (710 bp)
AAAGAGCTCAACTTTGTAAACGTGTATAACGATCATGTGGCCCAACATTCTTCTACTACTTGCAGAAGGGAAGTGGTTCACCATCAGTTCAAGAGATACGCAAGAAACAAACGGATGCGATCCTTCTTATACTTTGGAGAATTCAAGTTTTTGGTAGGGCTTGATTTTGAAACATTGAAGCTACTTCGAGTGCTTGATTTCGGAGCGCTTCTGGGTCCTTTTAAAATTAATGGGGATCTGATCCACTTGAGGTACCTTGGAATTGATGGTTTTTCTATCCGCGTTTTTGATATAGCAGCTATTATATCCAAGTTACGGTTTCTACAAACACTATTTGTAGATCACGTTTATTTCATCTATGAAACAATCGATCTCCGTAAGCTCACATCATTAAGACATGTCATAGGAAAATTTTTTGGAGGATTGCTTATAGGCGACGTAGCGAACCTTCAGACCTTGACGTCTATCTCCTTTGACAGCTGGAACAAACTAAAACCTGAGTTGCTCATAAATCTTCGAGATTTGGGGATTTCTGAAGATTATAATAAGTCAAAGGAGAGAAGAGTTACTGTGAGCTGGGCTTCCTTGACTAAACTGGAAAGTCTTCGTGTTCTGAAGCTGGTGGCGGATCGCAGATATTTATCGTTGGAATCAGAAGAAGCAGTTAGGTCCATGGATGTGATATCA
>RPP13-Nd_SacI-MslI_hvCol
KELNFVNVYNDHVSQHSSTTCRRQVVNHQIKRFSSEKRKNKRMRSFLYFGELDHLVRLDVEKLKLLRVLDLESLWLPFASNGDLIHLRYLRFDGNSLNDFDIAAIISKSRFLQTLDASDNCFIEDTIDLRKFTSLRHVIGNFVGELLIGDAANLQTLRSISSDSWSKLKHELLINLRDLEIYEMSRSKERRVHVSWASLTKLRSLRVLKLATPTEVHLSLESEEAVRSMDVIS
>RPP13-Col_SacI-MslI_hvNd
KELNFVNVYNDHVAQHSSTTCRREVVHHQFKRYARNKRMRSFLYFGEFKFLVGLDFETLKLLRVLDFGALLGPFKINGDLIHLRYLGIDGFSIRVFDIAAIISKLRFLQTLFVDHVYFIYETIDLRKLTSLRHVIGKFFGGLLIGDVANLQTLTSISFDSWNKLKPELLINLRDLGISEDYNKSKERRVTVSWASLTKLESLRVLKLVADRRYLSLESEEAVRSMDVIS
